# Supplementary material for: Machine learning techniques for identification of carcinogenic mutations, which cause breast adenocarcinoma
Source: Sci Rep. 2022 Jul 11;12:11738. doi: 10.1038/s41598-022-15533-8 (PMC9273792; doi:10.1038/s41598-022-15533-8)
Supplement: Supplementary file 1 — Supplementary Information. [file 41598_2022_15533_MOESM1_ESM.csv]

Sequences	Result
AACATCATGAAATAATCTCCAAAAATTAAAATCAAATAAGGTAGCATTTTACTCTCTTCT	0
TGTAAATTTTATACCATTTTAATTTTTACTGGAGGCCTGCTGCTGACAAGGGTGTTTAAA	0
AGAGATCCCCCTGGGTATTTTAGAGCTCCTTAACTGGATGGCAAGGACCAAATAAATGCC	0
TTGTGCTTTTCTGCCCCACCTGTGCCTGCACCTGAGCTGCGCACGCGGTGGCACTGAGCC	0
CTCGACTCACTCATTTGACAGGTGGAGGTGGGATGGGGAAGGCCGGAGACCGACCAACCC	0
CAAAGGCGGTAGCGTGTGGAGCCGAACGCGGGAGGGGGTCGGCTGAGGCGGATTGAGGGG	0
GGGGACGCCGAGGTGCGGCGACAGGACGCGGAGGACGAAAGACCTCAAGCAGCGGTGGCC	0
GGCAAATGAGGTGGGCACTGGGGGACCCACCCTGCGAGGAGGCGGGGGCGGGGACGGGGG	0
GCGCGGCGCGGCAGGGCGGGGCGGCAGCCGGGAAGCCCTCCTTCCCCGCGGCGGAGGTGA	0
CTGGCGGGCGGGGGGCGGGGGGCGGGGGGCGGGAGACGCTCTGTCCCACGCTTTCCCAGC	0
GCTCGGTGGTTTAAAGATGGCGGCGGCGGTGGCGGCGGCGGCGGCGGCGGCGTTGGGGGC	0
GCGGAGCCGCGACAGGAGGAGGGAAAAGCAGAATCTGTGAGTCGCCTGGAGGCAGCGCGG	0
CGGCTGCCGTGAGGAGGCCGGGTGCGGAGCCGCCGGTGGCCCAGCCACTCAGGGCCAGGG	0
CCTGGGCTGGGAGGGAGAGACCGGAGCAGCGCCAGGAGCCCGAGGCCGGAGCCGAGGAGG	0
AATGTGACCAGGGGTCGGCGGGGGCGCGGGAGTACGCGAGAGCAGGGATGGGGCAGCAGG	0
TGGGCCGCGTCGGGGAAGCTCCGGGGCTCCAGCAGCCTCAGCCCCGCGGGATCCGGGGCA	0
GCAGTGCAGCCAGGCCCTCCGGCCGCAGGCGGGACCCGGCGGGGCGCACCACAGAGACCG	0
GCTTCAATATCTTCACCCAGCATGGTGAGTGTGTCTGGGAGCCGGCATGAGAGCGTGGGG	0
GAGGCCGGGGGTGGGGTCGGGGCGGGGTGGGTGGCGGACGGGCTGCCCGAGGGGTCGGAG	0
GGTGGAAGGTGCCTGAGAGTGGGGGCGGAATCCGCTGCCATCTGGTCCAGTCCTGGGAGG	0
CGAGTCACACCCCTCCCCCCTCGCGTCTCTAGCCTGGCTGGCAGATCCCGGGGGCGGAGA	0
AGGAAAGAGAAGTGGGTTTGGGGACCCTGGATGGTCTGTCCTCTACTCTGGGACGGGACT	0
ATGCGGCTGCAGAAAGAAAGTGAATGGCAGCTTCAGGAGAGGGAAGGATGAAGGGCAGTA	0
TTAGCTCAGTCCCAGAGGTGGGAGCATAAACCCGTCGTTAGTGAAGGGGAAATGGGTTGT	0
ATCCTAAGGGATTGGGAAATGGGAACTGAATTTCAGGAGATTGTGGAGTACAAGGTATGT	0
GTTTACGTTAGGTGATGAGCAGTGTCAGGATAGTGAACTGTGGACAGTGTCAAATGCTTT	0
TCTGTAGGGAAGATGAAGTTAGCATCATCTTATCACTTTTGACATGCTTTTGTGGTTTAT	0
TTTGTTTTGTATTTCGTTTTTACTAGAAATGAAAGGCTTTGCCAAAGCCTCTGTACTATG	0
CTTCAGAGTAGGACACACAATTCTGAGATTGCTGGCAAGGGCTAGAGGTTGGTGGGCATG	0
GTTAGGACGTCAGTCAGGATATGAACAAGTTTTCCTTTGTAGTGTGTGCGTGTGCCCATA	0
TACATACATACATGTATGTATGCTCCCTGTAGTCTGAAACCTATTATTTTGATCTCATTG	0
TCAATGTATTTTTAGAATAGTTGTCTCCAAACTTTTTTTGTCTTGTTTTTTTGTTTTGTT	0
TTTGTTTTTGTTTTTTTTGAGACAGAGTCTCGCTTTGGTCCCCATGATGGAGTGCAATGG	0
CGGGATGTCGGCTCACTGCAATCTCTGCCTCCCGGGTTCAAGTGATTCTCCTGCCTCAGC	0
CTCCCGAGTAGCTGGAACTGCAGGTGTGCACCACCACGCCCGGCTAATTTTTGTATTTTT	0
GGTGGTGGTGGGATTTTGTCATATACTCCTGACATCAGGTAATCTGCCTGCCTTGGCCTC	0
TCAAAGTGCTGGGATTACGGGTGTGAGCCACCACCGTTCCTGGCCCAAACTCTTTTTTTT	0
TTTTTTTTTTTTTTGGAGACGGAGTCTCATTCTGTCGCCCAGGCTGGAGTGCAGTGGCGT	0
GATCTTGGCTCACTGCAACCTCTGCCTCCCAGGTTCAAGCGATTCTCCTGCCTCAGCCTC	0
GGAGTAGCTGGGATTACAGGCGCCCGCCACCACACCCGGCTAATTTTTTGTGTTTTTAGT	0
AGGGTGGGGTTTCTCTATGTTGGCCAGGCTGGTCTCGAACGCCTGACCTCATGATCCACC	0
CGCCACAGCCTCCCAAAGTGCTGGGATTACAGGCGTGAGGCACTGCGCCTGGCCACATGT	0
CTCCTATTGAAGATGTGCTTGAGTGTCTCTTTCGGGTATATGAACACTTTATGAAGGTGA	0
TATATGAGCTAATCTTTATTAAAATCACTTCCTAAAACACAGGATGGAAGAATGGATTAG	0
TAGTTTACAGGGAAGAAATCATCCAAGTAAGCTTCACTTTGTGGGAAGTGTTACTATGCA	0
TTAAACTTGGCCTAGTAGGCAATGGTGATCCTCTTGCTTTACTATCTTATTCGGTATGTA	0
AGATTTTCCAAGAAAGAGGAAGTCATGAAGAATGGAATAGGAAGACATTTTGAGGATTTG	0
GATCTATGGAGAGGGAGAACAATTTGGGTAGAAGAAACAACTTGAACGGGAACATGGGAA	0
TAGATATAATTTGTTGATGGGCTAGTGAGGAGACAGCTGTCAGGAATGAAGCATCATTAT	0
GAGTTGGAAGAAAAAGATCATAGAGCAAAAATTGGAAGAGTCAAGTTCTGGTTCTGGCTC	0
CACCTGCCTGGGTGATTTTAGTCACCATCTTTGGGTTTCTTTATCTGTAAAGTGAGGAGG	0
TTGGACTGGATGATCTCTAAGATACTTTCTGGTTTTAAGATTTTATGATTCTAATTAAGA	0
AGCAGTAGAAAGAAAATTTTGATAGGCTGGATGGGACTGGGTTATGGAAAATCTGGCAGA	0
GAAGTTTATATCCATTTACCTGATTGGCTAGTCTTTACCTGAAAGACTGGCCTTGAGTGG	0
TGGCAGTGGAAATGGGAGGAGTAATTTCAAGGGTCCTTTCATTCATTCAACAAACAAGGG	0
TTTTTTTTGAGCACCTGTTATGTACTGGATTGTGGGAATGTTGCTGTGAACATAACAGAG	0
TCCCTGCCCTTTGGAACTTAAAGGACTTTATGATTTGATAGAGGATGAAAGAAGAGAGAT	0
CACTTTGGAGTATTTGTTAAGGGCATGAACTCTGGACCCATTTTTCCTGGATTTGAAACC	0
TTGCTTGGCTGCTTATGAGCTTTGTGACCTGGGACAAGTTATTTAACTTTTTGTGTCTTG	0
GACTCTTCATTTGTAAAGTGGTGATAATAATAGTACCTAGTATTAAATGAATAGTGGCTG	0
GGCACATAGTATGAGCTAAATGTGTGTAGCTGCTGCCATTACTAATACTACTGTTATTAT	0
TAAAAACAGGAGTAATTCGGCCAGGTGCGGTGGCTCACGCCTGTAATCCCAGCACTGTGG	0
GAGGCCGAGGTGGGCAGATCATGAGGTCAGGAGTTCGAGACCAGCCTGAGCAACATGGTG	0
AAACCTCGTCTGTACTAAAAATAGAAAAATTAGCTGGGCATGGTGGCACGCGCCTGTAGT	0
CCTAGCTACTCAGGAGGCTGAGACAGGAGAATCGCTTGAACCCGGGAGGTGGAGGTTGCA	0
GTGAGCCAAGATCGCGCCACTCCAGCCTGGGTGACAGAGCGAGACTCTGTCTCAAAAAAA	0
AAAAAAAAAAAAAAGTAGGGATAATTCAAAGATGACACCAGGATTTAGAACCTGGCTAAC	0
TGGGATGATGAAGATTCTATTGACAAGTTTGGAAGTTAGAAGCTGATTGAAAAAATGGGA	0
ATAGGTCGAGTTTATTGCCAAAGACTAGTATGAAAAGAAAGGAATTAGCAAATAATATAG	0
GAAACAAAGGTGCAGTGAGTACTGTTTTTTAGACAGATGGGTTTAAAAAGTTTTTTTCTG	0
TACATCATAGTTTCTTTTTTTTTTTTTTTTTTTTTTTTTTTGAGGCGGAGTCTCACTCTG	0
TCGCCCAGGCTGGAGTGCAGTGGCGCGATCTCGGCTCACTGCAAGCTCCGCCTCCCGGGT	0
TCACGCCATTCTCCTGCCTCAGCCTCCCGAGCAGCTGGGACTACAGGCACCTGCCACCAC	0
GCCCGGCTAATTTTTTTTTGTATTTTTAGTAGAGACAGGGTTTCACCGTGTTAGCCAAGA	0
TGGTCTTGATCTCCTGACCTCATGATCCGCCCTCTTCGGCCTCCCAAAGTGCTGGGATTA	0
CAGGCATGAGCCACCGCTTCCGGCCACGTCATAGTTTCTTAACCTCGGCGGCATTGATAT	0
TTTGGGCTGGCTAATTCTGTGTTTTGGGGGGCTGTCCTGTGCATTGTAGGATGTTTAGCA	0
GCATCCCTGGACTCTACCCACTAGATGCCAGTAGCACCTTCTTTTTGCCCCTTACTTGTT	0
ATAAAAATGCCTCCAGACATTGTTAAATCTCTTGGGGGGCAGAATTGCCCCTAGTTGAGG	0
ACACCACTTAGAAATGTGATAGATTCTGAATTGAATGAATGAATGAATGAATTAGATTCG	0
AAAGCTTCTCAGTGGATGTATCATTTGACCTTTACATGGTAAATGTAGGTGCTCGAATCT	0
AGTGTACAAATTACTGTCTTGAGTTTGCCATATTGAGGTATTAGCACATAATTTCATATA	0
TGAATGTTAGGTCTGTTAGACTCTTGGGTTTACATGTAGGTTTTAATATAAGCCAAATAA	0
TACATTTAGTTAATCAGTAAAAAGGTACATACATTATGGAAATGGTTTATCAGAGTCCAG	0
GACTTTTCTTTCTTTAGCTAAAATGGTCATTTTTTATCGTTAATAATATGTGGGTAAGCT	0
GTGATAATAATTTGCCTTGCCAAAAGTGATTTTTGTGAATGTAATTTAGAAGGAACAAAA	0
ATAATAGAGCCATTTTTGGTATGAAAGGAGTGAGTGCTGTGTGACTTTTCTGAGATCTGC	0
TATTTTTTTTGTCAACTCTTTTATTTTATGTTTTATTTTAGAGAAAGGTCTTGCTCTGCC	0
ACCCAGGCTGGAGTGCAGTGCTGCGATCGTAGATCGCTGCAGCCTTAAACTCCTGGACTC	0
AAGCAATCCTCCTGCCTCAGCCTCCCGAGGAGCTGAGACTACAGGCACACGCCATCACAC	0
CTGGGTAATTTTGTGTTTTTTTTTTTTTTTTTGTAGAGACGGAGGTCTCACTATGTTGCT	0
CAGGCTGGTCTCAAACTCCTAGGCTCAGGTGATACTCTGCCTCGGCCTCCCAAAGTGCTG	0
GGATTATAGGCGTGAGCCACTGCGAGAGGCAAGCTCTGCTATTAAACCTTTCTGGTGAGC	0
TGATGTTTCATGACTAATAATCTAGGGTTGAATACTTACTTGCTGTTGAATATCTCACAT	0
ACCTTTTAACAGCTGAATGATTTTACTTTAGCTTCCCTCTCTCATTTTCTAAAAATTCTA	0
TTAAAAATTAACTTTAGGCTGGGCGTGGTGGCTCACACCTATAATCCCAGCACTTTGGGA	0
GGCCGACGTGGGCAGATCACCTGAGGTCAGGAGTTCGAGATCAGCCTGGCCAACATGGTG	0
AAACCCTGTCTCTACTAAAAAAATACAAAAATTAGCCAGGTGTGGTGGCGGGCACCTATA	0
GTCCCAGCTACTCAGGAGGCTGAGACAGGAGAATCCCCTGAACCCCGGAGGCGGAGTTTG	0
CAGTGAGCCGAGATCGCGCACCTGCACTCCAGCCTGGGCGACAGAGCAAGACTCCGTCTC	0
CAAAAAAACCAACAAACAAAAACCCTTACATTATGAAGTTTGGAATAACAAAAATTTTTC	0
CTTAAATCAAACTCATTATTTTAAGTGATCTGATTTATTTATTTATTTTTTATTTTGGAT	0
CTGTAGTTTTTTTTTTTTTTTTTTTTTTTTGTAGTGAGTAGGGTCTCACTCTCTTGCCCA	0
GGCTGGAGTGCATTGGCGAGATCATGGCTCACTGCAGCCTTGACCTCCCAGACTCAAGTG	0
ATCCTCTCACCTCTCAGCCTCCTGAATACCTGGGACTATAGGTGCACGCCACCATGCCTT	0
TCTATTTTTTTTTTTTTTTTGTAGAGACAGAGTTTTGCCATGTTGCCCATGGTGGTTTTG	0
AACTCCTGGGCTCAAGTGATCTGCCTGCCTTGCCCTCCCAAAGTCCTGAGATTACAGGTG	0
TGAGCCACCGCACCCGGCCAGTAGTTCATGTTTTAATCTTTGTGGAATGAAGGCTGTTGG	0
CACCCCAGGTTGAAAACGATGCTATGGAAAGCACAGGAAGGCTGTTGTGAGGGAATTTTA	0
ATTGTGGTGACTTAATATAAGAACTAAACTTCATTTTTTATTTTTATTTATTTTTCTTTT	0
TTTCTTGAGTGCCAATCCTGCAGACTAAACTTTTAAAAAAAAATCAGCTGTTAGATTTTT	0
ATTAATCTCCAAATCTGTGTAAGTTATAGATGTGTAGTTGGGGTCCATATTTTTAGCAAA	0
GTAATAAGTTGTGGTACAGATTCTGTTCTCATAGCCCACTTGGCAGTAAAATTCCAAGTA	0
AAGTGATGAAGTCTGAAGTTTCTCTGTAAGGGTCTTCAGCCTGCTTTATTCGATAGTTTA	0
TTTATTTACTTAGGTGGTTTTTTTTTTTTTTTGAGACAGGGTCTTGCTCTGTTGCCTAGG	0
CTGGAGTGCTGTGGCATGATGATAGCTCACTGCAGCCTCAAACTCCTGGCTGAAGCCATT	0
CCTGACTCAGCCTTCTGGGTAGCTGGGACTATAGGTGCGTGCTACCATGCCTGGCTAATT	0
TTTAAATTTTTCTGTAGAGATGGGGTCTTGCTGTACTGGGCCAGGCTGGTCTTAAATTCC	0
TAGGCTCAAGTGATTCTCCCACCTTGGCCTCCCAAAGTGCTGGGATTACAGACATGAGGC	0
CCTGCATCTGGACTTTTTTTTTTTTTTTTTTTTTTGAGAGGGAGCCTTGCTCTGTCTCCC	0
AGCCTGGAGTGCAGTGGCGCGATCTTGGCTCACTGCAACCTCCTCCTCCTGGGTTCAAGC	0
AATTCACCTGCCTCAGCCTCCCGAGTAGCTGGGATTACAGGCGGCTGCCACCACACCTGG	0
CTAATTTTTGTATTTTAGTAGAGATGGGGATTCACCATGTTGGTCACACTTGTCTCGAAC	0
TCCTGGCCTCAAATGATCCGCCCACCTCAGCCTCTCAAAGTGTTAGGATTACAGGCGTGA	0
GCCACTGTGCCCGGCCTGTTTTTTTTTTGTTGTTGTTGTTATTTTAAAGGTATTTTAAAT	0
ATATTCCTCTGAATATCATCTTTAAAGGATCTGACATGATTTTTGTCAAAATAAATCATA	0
AGGTGTAACCAGTTTGTGGGTTCCTGGTGAGTTTCAGGCCAGGCGCGGTGGCTCATGCTG	0
GTAATCCCAGTACTTTGGGAGGCCGAGGTGGGTGGATGACGAGATCAGGAGATCGAGACC	0
ATCCTGGCCAACATGGTGAAACCCTGTCTCTGCTAAAAATACAAAAATTAGCTGGGCATG	0
GTGGCGCGCACCTATAATCCCACCTACTCAAGAGGCTGAGGCAGGAGAATCGCTTGATCC	0
TGGGAGGCAGAGGTTGCAGTGAGCCGAGATCGTGCTACTGTACTCCACCCTGGGCAACAG	0
GAGCAAAACCCTGTCTCAAAAAAAAAAATTAGCCAGGCATGGTGGCGGGCACCTGTAATC	0
CCAGCTACTCAGGAGGCTGAGGCTGTAGAATCACTTGAACCTAGGAGGCGGAGGTTGCAG	0
TGAGCTGAGATCACGCCACTGCACTCCAGCCTGAGGGACAGGGCGAAGACTCTGTCTCAA	0
AAGAAAAAAAAGTTAAGTGTAAGCCAGTACACTGACCTCTCCATGAACTTTTCACAGTAG	0
GAACTTTAACACTTTCCGCAGAGTATCCTGTTCTTCTAGGCTTTTCATAGAATGCGAAGT	0
TAATGGCATGTGATGTTCCATAGCATAATCTGCTAAAAAGTGATCATCTCCTTGGAAGAA	0
AAGCCGTGGGCTGCAATCACACATCCAAATTGACAGACATCTGAATGGATTCTATATAGA	0
AAGAAAAGATTCGTGTCTTCTGGAATATGAATGTCCACTTTTAATAAATTCAAACAGATC	0
CTGACATAAACATCATGGGTTTTACGTGACCCATCATTTCATGGATCCTTGGCACCAAAT	0
CTTTGGGCATTGTATAACCCAACCCACTGCAGTAGGGAGGAAACACCTTGAAAGGACACT	0
CCTGGTATGAAATACGTTTTTTTTTTTTTTTGGTAAAATCCTCTATGGGAATAATTATCA	0
ATTAGGGGATAACCTGTGAAAAACTTCTCTGAGTGGTTTAAGTTTAAAAGATACTACACT	0
AAATTGCCAGTATTGATGAACACATAAGTGTCTGTTGTCATGATGTAGTTGGCAATGGGG	0
CAAAACTCAGTTACCCACCTGAATGCCATAATAGGTTGTTTTTGTTGTTTGTTTGAGACG	0
GAGTCTTGCTCTGTCACCCAGGCTGGAGTGCAGTGGTGCGATCTTGGCTCACTGCAGCCT	0
CCACCTCCTGGGCTCAAGCAATTCTTGTGCCTCAGCCTCCCAAGTAGCTGGGATTACAGG	0
CACACGTCACCATGCCTGGCTAATTTTTGTATTTTCAGTACAGATGGGTTTTCACCATAT	0
TGGCCTGGCTGGTCTCAAACTCCTGGCCTCAAGTAATTCACCTGCCTTGACCTCCCAACG	0
TGCTGGGACTACAAATGTGAGCCACTGTGCCTGGCCAGTTTTCAAGGTCAGGTTTTTGTA	0
TGTGTCTAAAAAATCTCGTTGGATTACATCACTATAAAGAAGATGTTAATCGTCCGAGGA	0
CAGTGCTAACAGTTTGTCTTCTCTTTTAGCCCGTTGGCCTACTAAGAAAAATGTGAGAAC	0
CTCATATCGCCATCAAGACTTTTTTCACCCCAAGTAACTCTAATGGCCTGTCTGGCTTTC	0
ACATCTGAGGGGTGGGAGGTCACTAGGATAACCAGAATTGGATTTTGATCAGAGCAGTTT	0
GAATGCTCTCAAAATGTGAAGTGAAAGCCTCATCTGTAAATTGGCTCATACTTGTAAAAG	0
TACATCCAGTCTACATATTCTGTCACATTGTAGTGGGGAAGGCTGAGAGGTACCACATCA	0
GGAGGAGAGTCAGGAGTGGCAGCAGCAGGAGACCCCATGTGAGAGATCTCAGTGGGAAGG	0
GCAGTCTGGAGAGCCAGGGCCATCCACAGCAGCTCAGAAGCTTGCGAACTGCAAGTTCTT	0
CTTGATTGATTTCTTCTGAGTGAAAAGACCTTCAGTTTCACCAGTTGAACATTCAGCAGT	0
ATGTAGCTGTCAGAAATAATGCTACTGAAAACCAGACTTTCAGACTGGCTTAAAATCCTG	0
CCATATACTGCTTATAAAACACATACCTGTAGAATTTCAGCAGAGATTAAAGCACTAGCT	0
GAAGTTTGTTTTCTGTATTCCATGCTTTAGTCAAAACACTCAAGATTTGCTGTGAACTAC	0
TCCATAAACAGAAAAAAAGACATGGTTTGGTAATTTCTTCCTTGGTAGATTTTCCTGACA	0
AAGTGACCATCGCCTAAACAAGGCACTGTCCTGTGCGGCACATACCCAGCTCACAAGTGG	0
CAGGCAGCTGGTGCTCAACCTGCTTTAAACGGAAAACAAAAACCAAACAAGAAAAACCAG	0
CATCTCCCCACCATTGTATGTTTTTATTCCTCTTTACTTCAGTCTCTTTCAAAATAGGGA	0
ATGATAATGTTTGTGTAGTTTTTAGAGCTTTTGAAGAAGACCTTTTATGTCTTTCATCTC	0
ACTTGACCTTTACAACTACTCTGAAATAGGTGAAGCAGGTATTAATCTTCCCATTTTGTA	0
GATGAAGAGTTTAGAAAATTAAGTGACTTCTTGAGGTTACATAGCTGTTAAATGATAGAG	0
CTGGGACTGATAGTTTTGTCTCCAAGTCTTGCCATAATGTGGAGATTTAGAGAATGTGGG	0
TTTTAAAATCAGTTATAATTGGATATAAATCTTGCTTTGTGTCTGACATTGGTACATGGT	0
TTATCCCTCACAACAGGTTGTTGAAATAATTAAGTGATAAAATTGTACGAGACTCTTAAG	0
TGCCAGGCACTGTGGTGCTCAATAAATATCAGTTTTATTGTCATTATTTACCTCAAGATG	0
ATTGTGAAGATTATATGAGTTGTATGTGAAAATGTTTTGTAAACCTAAGCACTGCTATTG	0
TTATCATTGTGATGGCATGCCAAAGTGTAGAATTGCCTTAGCATTTATATTTATTACTTC	0
ATTTTCTCTTCTTATTAAGCTACTCTTATTAGAGGACTTTCAGAAAGCAGTAAAAGGTAA	0
GGGAATTTTGGGGATCTGAAATCACAGGAGAATCTGAAATCACTTTAGGTCTACCTTCCT	0
TGTAAGGTAAGTGATATCCTCTCTAGACCATTTGTCTTTGTCTTAGGGACTGGGTATCAG	0
TATATGTAGTGCCTGGTTCTTGTAGACATCTTTTTCTTCCATCAAAGAACTTGAACCAGA	0
AACACTGGCCAATGCAAATTTAAAGTTGATAGAGACTTCATTCTAAGTTGGCCCATTTGT	0
TTGCTGGTTAATAGTTAATGACTTTTTTAAATGACTTTGTTGTAACCTTCTTCATCTGAC	0
ATCCTTTAAGACCTTTTTTTTTCTTCTTCTCTGTGTTATTTTTACCTCTGGATGTAAAGT	0
TTCTTCTTAAAGGCTTGTTTAGGCCAGGCATGGTAGCTCACGTCTGTAATCCCAGCACTT	0
TGGGAGGCCGAAGCAGGTGGATTGCTTTAAGCTCAGGAGTTCAAGACCAGCCTAGGCAAC	0
GTGGCGAAACCCTGTCTCTACAAAAAATAGAAAACCTAGCCAGGCGTGCTAGTGCACACA	0
TGTAGTCCCAGCTACTGGGGAGGCTAAGGTGAGAGGATCACTTGAGGCCAGGAGGTTGAG	0
GCTGCAGTGAGCCATAATCACGTCGCTGCACTCCATTCTGGGCGACAGAATGAGACCCTG	0
TCTCAAAAAGAAAACTTGTTTAGTGTGATTATCTTCTTGAAGTTGTGAGTCAGATGGGCT	0
TTTTCTTAATGTGGCACTGCACATACAGAGATTTCAAAATACTTAAGAACCTTTTCCATG	0
TTAACAGATGTCTTCTGGACGAGGTAAATATGTAGCTACTTCAAATCATATAGAACAGTT	0
CTGAAACTTGAGCGTGGAGAGCTTGTTAAAGCAGATTGCTGGGTCCCACCTCCAGGGTTT	0
CTGATTTAGGGCTGAGGAGGAGCTCAAGAATTTGCATTTCTGGCAAATTTTCAGGTGTTA	0
CAGGTGCTGCTGGTTGGGGACCATGCTTTGAGAATCTCCTGCTCATGTGAGATTAAGAAG	0
AGTACTTGGCCTGGTGTGGTGGCTCACGCCTGTAATCCTAGTGCTTTGGGAAGCCAAGGC	0
AGGTGGATCACAAGGTCAGGAGATCAAGACCATCCTCCTGGCCTACATGGTGAAACCCCA	0
TCTCTACTAAAGATACAAAAATTAGCTGGGCGTGGTGGCGTACGCCTGTAGTCCCAGCTA	0
CTCGGGAGGCTGAGGCAGGAGAATTGCTTGAACCAGGGAGGCAGAGGCTGCAGTGAGCCG	0
AGATCGTACCACTGCACTCCAGCCTGGGTGACAGAGCGAGACTGTCTCAAAAAAAGAAAA	0
GAAAAGAGTACTTGATCAGAGGTGATTGAATGACTGTCAGAAAACAGGATGTAATGTACT	0
AACTCTCTTCAAAACTGGTTCAGAAATTCATTTGTTCCTAGCCTATTAGTGTCCACATGC	0
AAGTCACCACAGTCTTATACCATTTTTTTGGTGGTTTATCTCTAAAAGTTCGTACATTAG	0
AGGTCTCTTGAGAGACACATTTTTGAAAAAAATCTGGAGTTATCAGGGAAAGGGGAAGTA	0
GAAAACAGTTCTGCTGACTCATTCTTGAGCAGATTGGGCTACAGTTCCTGGAAGAATTGG	0
GTAATGAAATAATTGCCATTTATTGAGGGCTGTGTGCCAGGCATGTTCTAAGTACTCAAT	0
ATCTGTTTTTTCTTTTAAAACTCATAAAACCCTCGTTGCTCAAATTAAAAAATATTAGAG	0
ACCAAAGAAGATGGGATGTCTGTTTGTGATTCTATAGTTTTGGTATATGCTGGTGCCTAG	0
TTACCTTTTAGAATATGTGTGTATGTAGTTATACATATGTATGTATATATATAATACAAA	0
GATTTTTAGGTATTTTTTACCCCATCTGTCTTGACCAGTGATGAGGTTTTCAGACTGGTA	0
GACCAGGGTTAGATTTGTATAGTATGTGGCTATGGATTGAGTCTTAGATATATATGATGG	0
TCTAATGAAGGAGAGGTGGGAACTCACCATACCATTTGGAATCTCATGGTAATGTTGAAC	0
TCCTGTCTTAATCTTTAGGCTTAGTGTTACTAATATTTCTTTTCTTTTTTTTTTTTTTTG	0
AGGTGGAGTCTTGCTCTGTTGCCCAGGCTGGAGTGCAATGGCACGATCGAGGCTCACTGC	0
AACCTCCACCCACTGGGTTCAAACGGTTCTCCTGCCTCAGCCTCCCGAGTAGCTGGGACC	0
ACAGGTGCATGCCATCACACTCGGCTAATTTTTGTGTTTTTAGTAGAGATGGGGTTTCAC	0
CATGTTGGCCAGGCTAGTCTTGAACTCCTGACCTCAGGTGACTCATCCACCTTGGCCTCC	0
CAAAGTGCTGGGATTACAGGTGTGAGCCACCACACCTGACTGAGCCACAGGCCGAGCGGC	0
TCTTTTTTTTTGAGATGGAGTCTGGCTCTGTCACCCAGGCTGGAGTGCAATGGTGCCATC	0
TTGGCTCACTGCAACCTCGGCCTCTTGGGTTCAACCTCGGCCTTCTGAGTTCAAGCGATT	0
TTCCTGCTTCAGCCTCCTGTGTAGCTGGGATTACAGGTGCACGCCACCACACCCAGCTAA	0
TTTTTGTATTTTTAGTAGAGACGGTTTCACCACGTTGGCCAGGCTGGTCTTGAACTCCTG	0
ACCTCAAGTGATCCGCCTGCCTTGGCCTCCCAAAGTGTTGGTATTACAGGCGTGAGCTCC	0
CACGCCTGGCCTCCAATCATCTTATATTAGAATCTATGTAACTGGCCGGGTGAGGTGGCT	0
CATGCCTGCAATCCCAGCACTATGGGTGGCCAGGGCAGGCAGATCATGAGGTCAGGACTT	0
CAAGACCAGCCTGGCCAATGTGGTGAAACCCCACCTCTACTAAAAATACAAAAATTAGCC	0
GGGCATGGTGGCGTGCGCCTGTAGTTGCAGCTACTCGGGAGGCTGAGGCAGAAGAATTGC	0
TTGAACCCGGGAGGTGGAGGTTGCAGGCCCAGATCACGCCACTGCAGTCCAGCCAAAAAA	0
AAAAAAGAATCTGTGTAACCACATGATATATTTAGCTTATTATTGCAATATGCAACTTAT	0
AAAGACCTTTTCCCCCAGGTGATAATGGCAGGAGAATTTTTAAAAAATTTTAGCTTAACA	0
CTCCAGAGCATTTTCTATTTTTTTATTCATTTATTCTGTACTAATTGCCTATGTTGATGG	0
CTCTGAGAGAATTTTTAGATACAATTTAGACAGAACTGCTATCTAAAAGAATGTTGCTGA	0
TCAAATAGATGTTGATGAACATCCTTACGAAACAACTAAAAAGAGATGTGTGTGTCTGTG	0
TTTGTGAGGATATTTTGTACAAAAACTCTTGGTTGCCTTTTTGGATTGAGTGCATAATTT	0
CAGTATGTAAATTTGTTGTCATTATACTAATTAGAACATTTTGTCAGTATTTTCAAATGA	0
AATTCACTCAAATTCATGGATAAATACACATTAAATATATTACTATCCAACGTTTAAACT	0
TAGTTGCTTAAAAATATGAAAACAGCACTTAGCTTTTTTCCCACTTGCTGGTTGCTGTAA	0
ATGTGCTGATTCTGCCGTGGTAGAACTGCCGGCTTCTCTATAGTGAACTCTGCCATTATT	0
GGCTTTTGATCCAGCAGAACGCTAAAGCTGGGCAGGCCCAGGCCATTTGTATTCTCGGGT	0
TTGCTTTCTAGGGAGAAGAAGTGTTCAAAAACCTTTCACTTCATGTGGACAAGGTCAAAA	0
AAATATTCTGGAGCTTAGTATAATACATAATATGTACACATGTAATTTTGTTAACATGTT	0
TCTCTCTGTGTGCTAATTCCAGCAAATTAAAAAAACAGTACTGAGTTAGGACTGAAGATT	0
ACCACTTAGCATTTTGTTTCTAGGTAATTGCTAAGAAAACATTAAAAAAAACTGACAATA	0
CTAACAAGTACAATTTGTATCACTCATCTGTTCCTTATAGGAAAGAAAGGTTGATACCTG	0
AAGGTTTTTGTTACAGTAGCTTTCTTTTACTCATTTTGAAATTGGCACTTTTCTTTTCTT	0
TTTTTTTTTTGAGGCAGAGTCTGGCTCTGTTGCCCAGGCTGGAGTGCAGTGGCATGATCT	0
CAGCTCACTACAACCTCTGCCTCCTGAGTAGCTGGGATTACAGGCATGTGCCACCACGCC	0
CAGCTGATTTTTGTATTTTTAGTAGAGAAAGGGTTGTTAGCCAGGCTGGTTTCGAACTCC	0
AGGCCTCAAGTGATCCACCCACCTTTGCCTCCCAAAGTGCTGGGATTACAGGCGTGAGCC	0
ACAGTGCCTGGCCATGCATTTTTCAGTTGCATAAAAATATACAAAGGTATCTCAAGGTTA	0
AAAAAATAATAATTCAGAAGCATATAGACTAGACATGAAAGTCCCCTTTGACATTCTTGG	0
CCCAATACATATTCCCTTATTAGAAGAAACTACTGTTTGTGGTTCGATAGGTGTTTCCCA	0
CACCCAGCCATTTCAGAACTTGCTGTGTATTTACATATATATGAGTATATATATTAACAC	0
TTCTCTTGCCGTTTCATAAATGGCATTATACTGTATGAATTTTCTCCCCAATTTTTTTTT	0
TTTTGGAGACTGAGTCTTATTCTGTTGCCTAGGCTGGAGTGCAGTGGTATGATCTCGGCT	0
CATTGCAACCTCCACCTCCTGGGTTCAAGCGATTCTCCTGCCTCAGCCTCCCTAGTAGCT	0
GGGACTACAGGCGCCCGCCACCACACCCGGCTAATTTTCGTATTTTTAGTAGAGAAGGAG	0
TTTCACCATGTTAGCCAGTCTGGTCTCAAACTCCTGACCTCAGGCAATCTGTCTGCCTTG	0
GCCTCTCCAAGTGCTGGGATTACAGGCATGGGCTACTGTGCCCGACCCACAATTTTTGTG	0
TGTGTGTTTATTTATCTGGAAGGTCTTTCTATTCCAGTATTTGTAGATTTCTCATCCTTT	0
TTGACAGCTTTATAGTGTCCCATGCTTTAGCCATATATTTAACCACTTTCTTATTGATGA	0
ATACTTGTTTATAAGAATATTTAAATATCTTCTCCATCTTTCCTGTGTTTTTTCTTTATG	0
TTTGTAATTTGAATCCATCCGAAGGGTATATATATTTGAGCTTGGAACAAACAATGTTTT	0
TCCATTGTATTAATTTGTGAATAGTCCATCAATTCTCCACTGATTTGAAAAGCCATATTT	0
ATCATATATTCTCATATATATATATATATATATATATATATATATGTCATTTTAAAACTG	0
TTGTTCCATTGATCTTTGTCTCCTCCTGCACATTGTTAATATACTATTTTAATTATTGTA	0
AGCTTATATAGTGTGTATGTGTATGTGGTTAGCTCCCCAATCATTATGTTGTTCTTAAAA	0
TTTTATTTAGATGTTGCATCTTATATCTTCCAAAGATCTTTAGGATTATGTTGTTAAGAT	0
TTAGGAGATTTTGATGGTCATATCAAATTATAGGTTAATTTGGGGGTGAATTGATGTTGC	0
ATTATTGTGTTTTTATGGCCAAGAACATGACATCCCTTTGCCAGTCCAGGCAGATCTTTT	0
TTTGCCCCTCAGTAAAATCTTTTTCATTTTCTTAATCTTGTTTTTGGACATTACTTGGTA	0
GGTTTATTAGTGGGCATTTTATGATTTTTGTTGTTAAGTATAATCTTTCCTAATTGCTTA	0
TTGCTAATGTATAGGAAGCCTTGATTTTGTATGTCCATCTTGAGTCTAGGTTTGGTTGCC	0
TTACTTGTATTGCATCTAATAACTTTGTACTGATATTTTTATTTTATTAAAACTGATATT	0
TCTAGATAATTTTTTTCTTTTAAGAGATAGGGTCTTACTCTGTCACCCAGGTTGGAGTGC	0
AGTAGTAGCATGATCATAGCTCACTGCAGCCTCCTGGGCTCAAACAATCCTCCTGCCTAT	0
AGCATCCCAATGTACTGGGATTACAGGTGTGAGCCACCACGCCTGGACTCTTTTAGTTAT	0
TTTTACCACAGTAATACATGCAGGCAGTTTTAGAAGTCAAAGAATATGACAAGATTTAAA	0
ATGGAAAAAAAATTAGCAGCACCCATCCATTTCCTCCCTATATTGGTACTGTTGAGGATG	0
GCAGCTAGTAGCCACTGTGGCTCTTGAGCACTTGAAATGTCCTTTGTCCTAACTGAGAAG	0
TATTGGCCAGGAGTGGTGGCTCACACCTGTAATCCTAGCAGTTTGGAAGGCTGAGGTGGG	0
AGGATCACCTGAGCCCAGGAGTTTGAGACCAGCCTGGGCAATATAGTGAGACCCTTTCTG	0
TATTTAAAAATAAATAGGCTGGGCACGGTGGCTCATGCCTGTAATCCCATCTCTCAGGGA	0
GGCAGAGGCGGGAGGATAGCTTGAGCCCAGGAGTTTGAGACCTGCCTTGGGCAACATAGC	0
AAGACTCTGTTCTCCACGAAAAGGAAGAAAAAAAAAGACAAAAATAAAAATAAGCGTAAA	0
AATAAATAAATAAATACAAATAAGCTAATTGAGAAGTACTGTAATAAAATACACATTATG	0
TTTCAAAACTCAGTATGGAAAAAATGAATATAAAGTACTGCATTAATTTTTTTATATTGA	0
TTACATGTTTTAAATAATATTTTAGATAGACATATATATAAAAATTAATTTTTTGAATTT	0
AAATTTTTGATGTAGTTACTAGAAAAAGTAAAATGGCATTTGTAGCTTGCATTATATTTC	0
TTTTTTTTTTTTTTTTTTGAGACGGAGTTTCACCCCTGTTGCTCAGGCTGGATTGCAATG	0
GTGTGATCTTGGCTCACTGCAACCTCCGCCTCCCAGGTTCAAGCGATTCTCCTGCCTCAG	0
CCTCCCAAGTAGCTGAGATTACAGGCTTGTGCCACCACGCCTGGCTAATTTTGTATTTTT	0
AGTAGAGACAGGGTTTCTCCATGTTGGTCAGGCTGGTCTTGAGCTCCAGATCTCAGGTGA	0
TCCTCTTGCCTCGGCCTCCCAAAGTGCTGGGATTATAGGCATGAGCCACCACGCCCAGCC	0
AGCTTGCATTGTATTTCTTTCTTTTTTTTTTGAGACGGAGTTTTGCCCTTGTTGCTCAGG	0
CTGGAGTGCAATGGCACGATCTTGGCTCACCACAACCTCCGCCTCCCGAGTTCAAGCAAT	0
TCTCCTGCCTCAGCCTCCCGCGTAGCTGGGATTACAGGCATTTGCCACCATGCCTGGCTA	0
ATTTTGTTATTTGTAGTAGAGACAGGGTTTCTCCATGTTGGTCAGGCTGGTCTCGAACTC	0
CCGACCTCAGGTGATCCACCTGCCTTGGCCTCCCAAAGTGCTGTGATTACAGGTGTGAGC	0
CACCATGCCCTGCCCAGCTTGCATTATATTTCTAATGGACATTGCTGCTTTAGATGGTAA	0
GACCTGTGAGAACAGGAACTTGGTCTTGTTCACCCTTGTAGTCCCTGTACCTTTAATGGT	0
GCCAGGCACTCAGTAGTATTTAAATGATTGATATATTCAGCAAGTAGGATGATGTGGTTT	0
GGCTCTGTGTCCCCACCCAAATCTCACCTTGAATTGTAATAATCCCCACGTGTCAAGGGT	0
AGAACCAGGTGGAGATGATTGAATCATGGAGGCAGTTTCTCCCATGCTGTTCTCCTGATG	0
GTAAGTTCTCACCATGTCTGATAGTTTTATAAGGGGCTTTCCCCTTCACTTGGCTGTTCT	0
CTCTCCTGCTGCCCTGTGAAGAGGTGCCTTCCACCATGATTTCAAGTTTCCTGAGGCCTC	0
CCCAGACATGTAGAACTGGGAGTCAGTTAAACCTCTTTCCTTTATAAATTATGCAGTCTC	0
TGGTATTTCTTCACAGTAGCGTGAGAATGGACAAATACATAAGGAGAGAGTATTTTCCTC	0
ATTGTACACTCAGAGATATTGTACCTGGCATGTTACAGTGCAGATTTTATTCCACGGAGG	0
TGCTTTGAACTAATCTGAGTTTTCTTTGCAGTTATTGATTGGTAAACAGTTATTTAAATT	0
TTTTTTTTTTTTTCGAGAAGGATTCTTGCTCTGTCACCCAGGCTGTGGTGTGATCTTGGC	0
TCACTGCAACCTCCATCACCCGGGTTCGCAGTGTTGAACAGGCTGGTCTCGAACTCCTGA	0
CCTCAAGTGATCCACTTGCCTCGGCCTTCCAAAATGCTAGGATTACAGGCATGAGCCACA	0
ATGCCTGGCCTAAATTTGGTTTTATTCTCCTGTATATGTTTTTCCTTTGATTACTGTATT	0
TTTAGTTTAATTGCACTTATAAAAATTTTATTTTTATTTTTATTTTTTGAGACGGGATCT	0
CACTGTGTTGCTCAGGCTGAAGTGCGGTGGTACAGGCTCACTGCAGCCTTGACCTCCTAG	0
GCTCAAGTGATTCTCCCACCTCAGCCCCCTGAATAGCTGGGACTATAGGCACATACCACC	0
CCACCTGGTTAAATTAAAAAAAAAATTTTTTTAGGGATTACATCTCTTTTGTTGCCCAGG	0
CAGATTTCAGACTCCTGGGCTCAAAGCAATTCTCCCGCCTCAGCCTCCCAAAGTGCTGGG	0
ATAACAGATGTGAGCCAGCAGGTCCAGCCTAATTGCACTTTTAAGTCTTAGACTGAAAAC	0
TTTATGAAATCCTATCTTCATCACTATATGTCTTGTTTTCTGTTTTATTTTGTTCTTTCA	0
TTGACCCTGATATTTGGAAAAATTCTAATGCTTTTATAAGTTCTTTGATCTAATTGTTTC	0
AAGTCTTCTGTTTCCTGAAATTATTAACTATCTTTAAAGAGAAAAGTCATCTTGGCTATA	0
TGCTGTGGTTGTCAAGGTGGCGTCAGCTCTGAGCAAATATTTTTCCAAGCTTGCAAGCTT	0
GAGTATTCTCAAGTCTGAGGTCATGCTCATCTATTTATATTTAAATATTTATTCTTTCTT	0
CCTGGCAGTATATGAAATATTTTTATTTTTATTTATTATTATTATTTTTTTGAGACAGAG	0
TCTTGCTGTGTCGCCCAGGCTGGAGTGCAGTGGTGCAATCTCGGCTTACTGCAACCTCCA	0
CCTCTCAAGTTCAAGCAATTCTCCTGCCTCAGCCTCCCGAGTAGCTGGGACTACAGGCGC	0
CCGCCACTAAGCCCAGCTCATTTTTTTTGTATTTTGTTGTAGAGGTGAGGTTTCACTGTG	0
TTAGCCAGGATGGTCTCGATCTCTGACCTCGTGATGCGCCCACCTCGGCCTCAAAGTGCT	0
GGGATTATAGGCGTGAGCCACCACGCCTGGCGAAATATTTTTATTTTTATCCTTTAAAAA	0
TTTTTCTCTTAAAGCTTTTTTTTTTCTTTTTTTTTTTTTTTGTGAGTTAGAGTCTTGCTC	0
TATCACTGTTGGAGTGCAAGTGGCATGATCTCAGTTCACTGCAACGTCCACCTCCCATGT	0
TCAGGCGATTCTCGCCTCAGCCTATCATGTAGCTAGGATTACAGGTGTGCACCACCACGC	0
CCAGCTAATTTTTGTATTTTTGGTAGAGGTGGGGTTTCACTGTGTTAGCCAGGATGGTCT	0
CAAATTCCTTACCTCAGGTGATCCGCCCACTTCAGCCTCTCAAAGTGCTGGGATTATAGG	0
CATGAGCCACCGCACCTGGCCGGTGTTGTTTTTTAAAATCATTTTTTTTCTCATTTAAAG	0
TATTTGCTTTTAACATATTTCTGTCCTGGTACAGTGGCTCATGCCTGTAGTCATAGCACT	0
TGAGGAGGCTGAGGGGGAAGATTGCTTGAGGCAGGAGTTTGAGACCACCCTGGGCAAAAT	0
AGCAAGACCCCTGTCTTTAAAAATAAAATTAAAAGTTAGCTGTGTGCCTGTAGTCCTAGC	0
TACTAGGGAGGCTGAGTTGGGAGGATTGCTTGAGCCCAAGAGTGTGAGGTTACAGTGAGG	0
TGTGATTGTGCCACTGCACTCCAGTCTGGGTGCAGAGTGAGACCCTGTCTCTAAAAACAA	0
AAATAAACATGTTTCTTATTACTTGAAATGTTTGGCTGCAGTTTAAGAGCTGGCCATTTT	0
GGGTCATTTCTCTGAATCTCTGAATTTCTCTGAATCTCCTGCTGGTTTGTTTTTCTTTTT	0
CCTGAGAGTGAGTATTTGTATGAGGGTGTTGGTTGTTTTTAAGATAAAATTTTTGATTTT	0
GGTAGCTAGAGAGACATAGGTATAAAAATTTAGAACTGGAAGAGACTGTAGAAGTCATAT	0
ATTCTAATATATTTGAATTACAGATGGGTAAATGATACTTGGGTAGTTGAAACAAGTTGA	0
TTATGGACCCATAGCTTAGCAGTAGATGTATGGGGAGAAAAAGTAGTTATTTTTTCCTCA	0
TCCATTGCTAGGTTCATGGCTGAGACCACTACAGCAAAGGGCAGATTAGTGAGAAGAACA	0
TACAAATTTATTTAAGTTTTATGTGACATGGAGCCTTCAGAAATGAAGACCCAAATCAAC	0
AGGGAAACTTATGTAATTTTATGGGTTAGGTTTGATGGAGAGTGGACAGCGTGTAGAAGT	0
CTGATGGACAGAGGGAGAATGATCTAATGATAATAACCTGGGGGGAACTTAGCAAGGCTT	0
GTTTGGTCATAGTCTTCTCAATGTCCCTGTGTCTTCAGAGATAAGGACATTCCTTTCCTC	0
TGAGTAAAGGGAGGGTACCTCTGGAATGAGGGTCTTATAACCTACTTCAGAGAAGAAGAT	0
GAGATAATTCTTCTATGGTCTGCTTCAGAGGAGAAGGGCTGGAGAAGGTCAGAGAGACCT	0
CTTTGCTTCTGCTGTTTCCTCAAATGCCAAGGTGCTGTATTTTGGACTAGTGTGCCCTGA	0
ACCCAGTCTTAGAGCACAGAAAGACTAGAATCTAACCCATTTTTCTAGATTTAGTTTCTA	0
GTTATTTTTTGTTAGTGCCTATTTTTTGCTTTTGGTAGTATTATTACATCATTGAGCATT	0
TATGTGCCAACATTTCTGTAAACTTTATCTCATTTAATTCTTAGCTGATAAATGATGAAA	0
ACAGTTTTCAGAACAAGGCATATAACTCCAAAAATTACACTCTTAACTGTTGTGCTTTAG	0
TGGTAGAATGGTTTAGGGATTGGGTGCTTGTGTGTCAGACACATTATCCTACTACTTCAT	0
TTAATCCTCAGAACTGCTCTAAGAGCTGAACATACTCTCTGGCTTTACAGACAAGGACAT	0
TTGGCTAAGAGAGATTGTCTTCTGCCTTCAGACCACACAGCTAGTAGGTTGCAGAGCTTG	0
ATTGTAAGTTTTGTTGTTTCCCAATTCTCTGCTACATCTGAGGGGAGATATCCCTCATTG	0
ATATTCCGGTCTTCCCAAAGCCTTCATGATAATATGATAAGAGAAAAAAGCAAATGTATA	0
CATGCAGCCATAAAAAAGAACAAAATCATGTCCTTTGCAGCAACATGGATGCAGCTGAAG	0
GCCATTATCCTAAGTGAATTAATGCAGGAACAGAAAACCAAATACCCTGTGTTCTCACTT	0
ATAAGTGGGAGCTGAGCATTGAGTACAAATGGACATAAAGGTGGGAATAATAGACACTGG	0
GAACTATTAGAGGGGAAGGAATGGGGGGGGCAAGGGTTGAAAAACCTGTTGGGCACCGTG	0
CTTACTACCTGAGTGACAGGATTATTCGTACCCCAAACCTTAGTGACACACAATTTACCC	0
ATGTGACAAATCTGCACATGTACCCCCTGAACTTAAAAGTTGAAAAAATATATATATAAC	0
ATATACAATTCACTTTATTAAAGGTTAATAAATATAACTGATTTATTTTTAGGCTAGTCT	0
TCGTGTACTATTTTTGTGCCTTTCTCAGATATTTTGTGGACTTGAGTCTGAAGTAAATAT	0
TTATAAAGGGAAAGTAGATAACTGCTATTACCAGGAAAATACTTATTCAAAAAAAAAGGA	0
TATTTAAGAGATAATTAGAATGACTTTACTGACCTTGTTTTCTTACACTAATAATTCATG	0
AAGCATTTAGATTTTCTGATTGAGTGTTTTCTGTGACAATATCAGTCAGAGATGTAATCA	0
TTTATAAACATGCTGTTAATGGCATGGACTCTGGTGTCAGTCTGTGTGGGTTTAGATCCT	0
CTGTTAAATTTCTGATTTTGGTAGCTTGACATAGGTATAAAAAAATTTACAACCTGAAGA	0
GACCTTAGAAATAATGTATTCCTGGGCAAGTTATTCATTCGCTATGTGTCCCTTTTCTCA	0
CCAGTAAAATAGGTATGCTAATAATACCTACCTCATAGAGTTATGAGAATTAAGGAATTA	0
TTACATGTAAAATTCTCAGCTAGTGCATGATTAATGGTAAGTACTCAAAAAGTTATAGCT	0
GTTATTGTTTTTTAAACATTATTTTTTAACATTTTTATTGGTTGAAATAGGTTTCAGACA	0
ATTGTAAATAAATTTTAAAAAATTAAAAAATGTTAAGGCTGAGAGAATTTTGAGACCTTA	0
ATACAAGGTAGTATATTGTATCAGGCTTGTTCTGTGCCTAGGCTTAATTACCAGATTTCT	0
GTGCTTCTGGACTTATAATGTATAGTTGTCGTTTTAATGCTAACATTCTGATTGGATACG	0
TCCAGCACTTCACTTGGGTAAATCACAATCTTTCTTTCCTCCCTCACAAAGGACACTTTG	0
AAATGATCCTAAAATACCTTCTTATTCAGATAGATAGAACAGCTAGTGGTAGAGGCCCTA	0
ACAAAAAAAAAAAAAAGAAAGAAAAGAATGGAGAATCAGAGGAGCTGACTTCAGAAGGTA	0
ATGGAAGGGACTGTTGTTATGTGGGCATACTGGGGATCACGACACTCCATGGACAGGCAT	0
CACTGTACAGCTGTGCCTGTTGGAAACTGGAGCTGGCAAGCTATTAGAAATTAAGACTGC	0
ATATTCTGTCTCTCTCTTTCAGGAACTGCAAGGTTTGGCATCTCTTTTTCGCTCTGTACA	0
TCTGTTCAGTTTTCCTTTCTTCCAGCTGGCTTTCTCAGTTTCAGCTTGTATGTGGAGTGT	0
AATGGCTGCTCAGCTCCTTTATCAAGAGAATTCTCAATCTATCCTTTCGGCATTTATCCC	0
TGCTGCTAAATGGCTGAGTTTTTTAAAAAAATTTAAATCATTTGTTTGTTTATTGAAGGG	0
TCAGTACATTTATGTGGTTCAAAATTCAAGAGATACAGTTTGAAGTCTTCCTGCCACTCC	0
TTTTCTTCAGCCACCCAAATTTTGGCAATCCAAATCACCAGTTCGTTGTATATACTTTCA	0
GAGATATATTATGCATGTGTACCTGTATCCGTGTATATTCTCCCCATTCTTTTTTTTTCC	0
CCCTAGATGGATGCTATTATATAGCTTATGTTGGACATTCTTTCATGTCAGTAAATAAAG	0
AACTTGCTTTTTTTTTTTTTTTTAAATGGATGCATAGCATTTCATTGTGTGGATGAATTA	0
TATAATTACTTTGTTTTCAGTTTTTTGCTGTTGTAAACAGTGTCCTAGTACAAACCCTAA	0
TATGTGTCATTTTAGACATGTGCTAGTATGGCTATAGAATAAATGCCTTGAATTTGGAAT	0
TGCTTATAGAAAGGGGGTGGGGATTTCAGAATAACCATGTGTTGAATAAGCTTTTATCCA	0
CCTTTTTGTATGCTAAATCCTGTGTGCATTTGATTCTATTTCTGCACTTTATGTTCTCTT	0
AATTTGCCTGTCAAATAATGTGCCAATATCACAGTTTTAATTATTGTACTTTTATAATGT	0
ACATGTATACATTATAATGTATAATGGTAGTTAAGGGTATAGACTTGAACTAAGCTGCCT	0
AGCTTTGAGTCTTGTCTTTATCACTTTCTTAGCTGTGTGACCTTGGGCATGTTATTCAAC	0
ATCCCTGTAATTCAATGTCCTTATTTGTAAAATAGAGATGATAATGATACCTATCTAATA	0
GAGGGCTGATGCAAGGATTAAATTAGTTAAGCTATATAAAGTGCTTAGAAAAGTACTTAG	0
CCTGTAGTTGGTGTTGTATAAGTATTAGGTCTTTATTTTTTTGCTGTTATTGGCAGGGCT	0
AGTTCCTCTTCATTGTTATTTTTTCAGAATATTCCTGGCTGTTCTTGTTTGCTTACATTT	0
TATTTTAACTTTAGAATCAGTTGGTCTGTCTAATCAGGATAGACTAGGTAATAAGTTAGT	0
ATCCACAACAACAATCCCCCTTACCCGCCCTCCCTAATCTCAGTGGATTAACACATCCAA	0
AGTTTGTCACTTGTAATACATGTCCCATATGGATCAGGAGGTGGGTCTTACCCCCTCAGA	0
CCCCCCAAAGGAGGTGGGAGGTGGGCTATACCCATTTTTTATCACCCAGAGACCCAGGCT	0
GACAGAGTCTTCAACCATCGTTCTAGAAAGCTGGCAGTTAGCATTGCAGAGAGAAACAGA	0
GTAATGAGTCAAGTACTAGTGGAAACTAAAAGCCAGAAGGGATATATGTCACTTCCTTTT	0
ATATCTCACTGGCCAAAGCAAGTCATGTGGTCTCATGTAATGCCGGGGGGCATGGAGAAA	0
GTGTAGTTTTGTTATGTGCCTGGGAGGGCAGCTGGAAATATTTGATGAAGAGTTGTAATG	0
GGCCGGGCGCAGTGGCTTATGCCTGTAATCCCAGCACTTTGGGAGGTTGAGGTGGGCAGA	0
TCACGAGGTCAAAAGTTTGAGACCAGCCTGACCAACATGGTGAAACCCCGTCTCTACTAA	0
AAATACAAAAATTAGCTGGGTGTGGTGGCACACACTTGTAATCCCAGCTACTCAGGAGGC	0
TGAGGCAGGAGAATCTCTTGAACCCAGGAGGCACAGGTTGCAGTGAGCCAAGATCACGCC	0
ACTGCACTCCAGCCTGGGCGACAGAGTGAGACTCAGTCTCAAAAAAAAAAAAAAAGAAAA	0
AGAGTTGTAATGACTTTGCTCTGCTGGTTGCTAAATATTTGGGTCACCCATTATGTTACA	0
TGCAGCACTCTGAGCCCCTTCGTTGGAGACACTACTCATGTTTCTATCTAGTAACTACAT	0
TTATCTGAAACTCTAGAATAACCGATGTACAGAGTCTATTAATCAGATTCAGAGGAGGTT	0
TCTCTTGGTCTAGACAACTGTGAATGAAACAAATAAGTTATCAGTTGGTCTAAAACAATC	0
ATCTTAGTTTTTTTGTGTGTGTGTTTGTTTTGCTTTTTGAGACAGGGTCTTGCTCTGTCA	0
CCCAGGCTGGAGTGCAGTGGCGTGATCTTGGTTCACTGTACTCTCTGCCTCTCAGGTTCA	0
AGCGATTCTCATGCCTCAGCCTCCCGAGTAGCTGGGATTACAGGCATGCGCCACCACCTC	0
TGGTTAATTTTTGTATTTTTTAGTAGAGAGGGGGTTTTGCCATGTTGGCCAGGCTGTTCT	0
TGAACTCCTGGCCTCAAGTGATCTGCCCGCCTCGGCCTCCCAAAGTGCTAGGATTACAGG	0
TGTGAGCCACCAGACCCAGCTCATCTTAGTATTTTTGTAGGTTCCTTGCTGGGTGGGAGT	0
AGAGATGCGGAGGGAACTTTCACTTTTAACTCTGCATATGTCTGTGTTATTTGAATATTT	0
TTTTGCAGTGAGCAGATAGCATGTAAAAGGAAATATTTTGCCGGAGGTGGTGGCTTATGC	0
CTATAATCCCAGCACTTTGGGAGGCAGAGGCGGGTGGATCACCTGAGGTCAGGAGTTCGA	0
GATCAGCCTGGCCAACATGGCAAAACCCTATTTCTACTAAAAATACAAAAATTAGCTGGG	0
CGTGATGGCGCCCACCTGTAATCCCAGCTACTCGAGAGGCTGAGGTAGGGGAATTGCTTG	0
AACCTGGGAGGTGGAGGTTGCAGTGAGCTGAGATCAGGCCACTGTACTCCAGCCTGGGCG	0
ACAGAGCGAGAGACTCCATCTCTAAATAAATAAATAAATAAATAAATGGAAATATTTTAA	0
AAGCCTAAAACTTTTAATCCTCACATCAGCTCTTTCTATTAGATAGGTATCATTATCATC	0
TCCGTTTTACAAATAAGGACATTGAATTACTGGGATGTTAAATAACGTGCGCAAGGCCAC	0
ACAGCCAAGGAAGTAGTAAAGAGAAGGGTCAAAGAGCCAGGCAGTTTAGCTCAAGTGTAC	0
TGCCTTAACCACCAGGCTATGCTGCCTGTTATAAAAATGCAGTATTTAAAACAGCGTGAT	0
ACTGGCACGTAATTTGACAAAAGAATTCTCTTATCCCAATTTCATACTAAATGAAATAAT	0
GTATAGCATGTGGGGCCAGAGCTGGAACATGAGACCTGAGACCTAACTGTAAGCTATTGC	0
CTACCAAGATGCCTTTCTTAATGCATGGGCTTCTTTGCATAGCTTGTTACAATAATACAA	0
ATAGAGGTTATTTTTTTTTTCTTATTTGCAGTGAACATAGCAACAAAAAAAAAAGACTGT	0
TTACTTTGAGAAGAATGATCTTTGGGATAATAATACTTGAAAATGAGGGATGATCCAGGA	0
AAGTTACCTGGAGAGGATGACCTCAGTGAGAGGGCAGTCTGTACTGATAGGGAGGGTGAT	0
GGTGCATACTAACTGGTTTCCAATTTGAAGATCTTTTCTGGAGTACTTAGTTGTATTTTA	0
TTTATTTTGATCACTGAGTTTTAAGGAAACAGCTTACAAAGGCAACAGAAGAGAGGAAAA	0
CCTTCATTCTTTGTGCAAGTATAAAATGTTTATTAAAACACAGAGATTTTGTTTTGACGT	0
TAGGAAATAGAAAAAATATAAGCCATTTATATACTACATTCTTCCTTTACTTCTCTGATG	0
GGAAATGAAAAAAATGATTTGTTCTTTTTACAAATGCAGTATGTTTTATTACGGGAAAAA	0
ATCAAGCAAAAACTAAAAACAAACCCCATACCCACTTTCCTACTGGGAGACAACAATCTA	0
ATAAAAGTTCTGGGGTGTATCCTTTTAAGCCTCTTTGATGTGTGTATCATTTTGTATTGC	0
TAACCAAAACATATACAAAGCAATTTTTTGTTGTCATTTTTCACTCATGTATTTTGAACC	0
TTCTAAACTGGAGATCTTAAATTGAAGGAGAAAGGGTTTTTGGTGGTTGGTTTTTGTTTT	0
TACCTCTTTTTAGAACTTACTTCACATTTATTTCTTTTCACACTATTTAACATCCAGTAC	0
TTTTGTCTTACAATTTTTATTGTTATTTGTTTCTTCTGTTAGATTCAGTTCCTTGAAGGC	0
GTCTGTATTCTTCATTCTGTTGAGCTCATATTAAGTTTACATGAGGACAGGACATATGTT	0
AACAGAAGTGATTGTAGGGGAAAAAGGCAGAAGACATTTCAGCAGTTATTTCAGGGTACA	0
GATCAATCACTGATTCACTTACAGTCCAGTGTTACTTAATTTGCTGGTGTAACCAAAAAC	0
TAAGGAAGTACACATTTGTATACAGGTATTTAGGCTCCTTTCCTATTTTTTAAGCTGAGG	0
TAAAATATTCTTGTGATGTTAATTTTTTTATGTGACCTGTTGAACAGAACATACTCAGTC	0
TAAGATACTGTTAACTATTGAAAACAAAAATGTGTAGGAGGACAGCAAGGCTAATTCCTT	0
TTAAAATGTCATGAGTTAATTTCTTTTAAGAAGAGGGAAGCGTGGGTTTCCTGACTAGTT	0
TTTAGGTGGTGATTTTTAAAAGAATAGCACTTCCATATTGTTAGCAGCTAATCTGGAAAT	0
TTGCATATTAATTGGTAATAAGCAGAAATAAGAGCCAAGATTTTCTTTTCTTTGCTGAAA	0
AAGTATTAATAGTTACCAATTCTGTTACAGTATAGAAGACCAATAATGATATATATGTTA	0
AATTGCATCAAATGATATTTATCCCAGTGTGCTGAGATTATTTTTTTTTTTTACTATCTT	0
TAAATCTTTTTTTTTCTTTTGCCTCAAAAAGTGACATTTATTCAAAGAAAAAAAAATGAC	0
AAGATGTCCATCCCTTGGCTCCCTTCCCTCTCCTCTCCTGCTGTTCCTCGGACCCCTGAG	0
ATTGAGCCCTGGCTGGGGTTGGGTGGCAGGACAGCCCCTCAGATGAGGTCGGCAACATTG	0
AGGGGCATTTCCTCAATGGAGGTGTTGTAGAGGGTCTTGATGTCTCAAAGAGTCCTTTTG	0
TCTTCTTCTGTCACCATGTTAATAGCCACACCTTTATGGCCAAACTGTCCACCTCAACCG	0
ATTCTGTGGATATAATTTTCCCTATTGGTGGGAAGGTCATAGTTGATGACTAAAGAAACT	0
TGCTGCATATCAATGCCTCTGACCTACGTCAAGAAAGACAACTCTTCAGCATGTGCACAA	0
GAGGACACGCTATCCCGAAAGGAAGACTCTTGGGTATCCATGTAGGCAGCCAAGGAAGGC	0
AGAGGAAATAACCAGCCCTGTTCCCCAAATGCCTTAGGCATGCCAGATTCTGTTCCAGGT	0
TGCTACTTTCCTGAGAGGGGCACTGGATGTTCCCCTTGGAGAGGGAATCACCTTGGATTA	0
CTATCTTTAAATCTTAAAGGGATTTTTCTCATAGATATTCTACTTAAGTATAGACAAATA	0
ATTTAATCATCCCATAATGTATCCACCATATTTGTGGCTTGTAAAAGTTTTAAAAGTTGG	0
GCATAAGTAGCTGATAAGTTACAAAAAGATACAAATTTCAATAAGGTAATTTTAGTTAAA	0
GTGACAGGAAATGGGGGTGCATTTTGAATAGAAAAACACAGAACTCCAAAAACAAGACAA	0
AAAACCATGTTATTTCCAAAGAGAACATCTCAGTTGTGCAGAAAGAATTAACATAGCAGG	0
CCTGATTGAGACTGATATGCTTAGCGAGGTCTGCTTGCAAGGTTGGCCCTTGGCTGGCAT	0
CTAGGAACTTAGATTTGGGGAGGGTTCCTACATTTCCAGAACCAAAAAGAGTGGCCCATT	0
GTGCCTAAGCTGTTTGTATAAACAATGTGGTTTATAGAGAACACCTTTCTTTCTGGGAGT	0
CTGGAATTTTGCTGTGTAGTAGGCAGAGGGTGCTTATGTGATCACCCCCTAAGAAGAACC	0
TTGGAGACAGCATTTTACACATGTTGTTTTAATTCATTGCTGGAGGAAGTAAGTATGTCT	0
TGTGTGACTCCACTGGGAGAAGACTTGGACACTTGCGCCTGGTTTTCTCTGGACATTGCC	0
CCATGTACCTTTTTCCTTTGCTGATTTTGCTTTATATCCCTTTGCTGTGATAAAGCACGG	0
CCATGAGTACAACTATGTGCTGAGTTTTCTGAGTCCTCCTAGTGAATCATCAAATCTGAG	0
GGTGTTCTTGAAGATTTCCAATACAATAGTGGATCAGATAAGTTTATAATTGGAATCTCC	0
ATGTTCATACAAAATCTCTACATGGAAGCTTTCAATGGGTAGGTAGCATTTTTTGGGTTT	0
AAGTTGTGCCCAAATGGGGTGGGAGATAGAATATGCGAAACTAAAAGTTTGGGATCTGAA	0
GGAGAGAAAAAAAGGCTCTTAATTTGTGACTGAAAAACTTCTGTTTAACTTTTATCTTTG	0
TGAAACTGTACCTTGCTGTCTAGCTATCTGATAAGGTTCTGTACTGTATAGAAATATATT	0
ATTCAGGAAGGAGAACTGAAAGTGCGACAACATAAATGTAACTCAAGAAAGCATTGTGGG	0
CCAGGCGCGGTGGCCCATGCCTCTAATCCTAGCACTTTGGGAGGCTGAGGCAGGCAGATC	0
ACCTGAGGTCAGGAGTTCAAGACCAGTCTGGCCAACATGGCAAAACCCCATCTCTACTAA	0
AAATACAAAAATTATCCAGGTGGAGTGGTGTGCACCTATAATCCTAGCTACTCAGGAGGC	0
TGAAGCACGAGAATCTCTTGAACCTGGGAGATGGAGGTTGCAGTGAGCCAAGGCTGTACC	0
ACTGCACTCTAGCCTGGAAGACAGAGGGAGACTCCGTCTTAAAAAAAAAAAAAAAAAAAA	0
AAAAAGGCATTGGGGGCCAGGTGCAGTGGCTCATGCTTGTAATCCTAGCACTTTGGGAGG	0
CTGAGGCAGGAGGATTGCTTGAGTCCAGGAATTTGAGACCAGCTTAGGCAACACAGTGAG	0
ACCCTGACTCTACCAAAAGTTAAATTTTGGCTGGCATGGAGGTACATGCCTGTAGTCCCA	0
GCTGCTCGGGAGGCTGAGGTGAGAGGATTGCTTGAGCGCAGGAGTTCAAGGCTGCAGTGA	0
GCCATGATTATTGCCACTGCACTCTAGCCTGGGTGACAGAGAGAGAATCTGTCTCAAAAA	0
AAAAAAAAAAAAAGGAAAAAGTGTATGGGTTTTGGAACTAGATAGATCTATGTTAAAATT	0
CTGGTATTAACTGTGATTGTTTAATTATTTCTTCATTTATAAAATGAGGATAATGCCTGC	0
TGCATAGGGTGGTTTGAGAATTAAATTAGATACTGTATATAAAACTTCTACCACTATATC	0
TTTCATATAATAACTCAAAATGTTAGAGTACATGTGCTGTGAAGATGTAGAGAGATTGGA	0
GAAGTTTAAAGGGGGAGAAAAAGAGAGAAGGTAAAGTTTGTGTTTCTCTTCTGTTTATTG	0
TTTGATGTGAGGTTGCATAGGAAGATTAGTAGGAGAGAAGAAACATTAAGTTTTGGAAAA	0
TGGAATTTTAAATGGATCTCCACAATCACCCACTGAGACTTTTTATAGTTTAAGAACTAG	0
GAATATCATAAATACAAAGTCATTTAGAGGATGGAAGAGGCATAGAAACTGTTTCCATAC	0
CTTTACAGTGAGGTTGTCATGAATTATTGACACCTGTGTGTTAGTAGGTTTCAATAACTG	0
ATTTAAACACATCCAACCTCATTCCCTCATCACAAATGCTTCCAGATAATAATGGGATAA	0
TTTGCCAGGTGTGGTGGCTCACGCGTGTAATCTCAGCACTTTGGGAGGCCGAGGCGGGTG	0
GATCACCTGAGGTCAGGAGTTCGAGACCAGGCTGGCCAACATGGCGAAACCCCCATCTCT	0
ACTAATAATACAAACATTAGCTGGGCATGGTGGTGTGTGCCTGTAATCCCAGCTACTAGG	0
GGGGCTGAGGCAGGAGAATCGCTTGGACCTGGGAGGCAGAGGTTGCAGTGAGCCGAGATC	0
GTGCCACTGCACTCCAGCCTGGGCAACAGAGCAAGACTCCATCTTTAAAAAAAAAAAAAA	0
AAGGATAATTTGGATAAATTTATAGACATGATACCCTATTAGCATTCCTAGAATTCATGT	0
TTTCATGTTTGAAAAGATAGTGGCATCTTGAAACAGAATTGTGTGTGATTCTGGTATATG	0
TGGCTTTGTTTTTTTTTTTTTTTTTTTTTTTGGAGATGGAGTCTTGCTCTGTTGCCCAGG	0
CTGGAGTGCAGTGGCGTGATCTCGGCTCACTGCAGCCTCTGCCCCCCTGGTTCCAGCAGT	0
TCTCTTGCCTCAGCCTCCTGGGTAGCTGGGATTACAGGTGCCTGACACCACGCCTGGCTA	0
CTTTTAGATTTTTAGTAGAGACGGGGGTTTCACCATGTTGGCCAGGCTGGTCTCGAACTC	0
TTGGCCTCAGGTGATCCACCTACCTTGGCCTCCCAAAGTGCTGGGATTACAGGCATGGCC	0
ACTGCGCCTGGCCTGGGTGGGTTTTTTAAAAATAACTTTTTAATCTTGAAATAGTTTCAG	0
GATTACAGAAAAGTTGCAAGAATAGCACAAACAACTCTCATGTGCTCTTTGCCTAGATTC	0
CCTAATTGTCAACATTTTGTCTCATTTATTTTATCGTATTCTCTCCCTCTTTACCTTTCC	0
TTCCTTTTCCTTCTCTTTTAAACTAGGAGTGTGTATCAAAATCACCTGGAAAACTTTTTT	0
TTTTTTTTTTTTGGCACAGGGTTTCACTCTGTCATCCAGGCTGGAGTGCAGTGGCGTGGC	0
ACAACTCGTTGCAGCTTTGACCTCCTCAGGCTCAGGGGACCGTCGCACTTCAGCCTGTCA	0
AGTAGCCGGGACTATAGACGTGTGCCACCACGCCAGCTAATTTTTATATTTTTAGTAGAG	0
ACATGGTTTCACCATGTTTCCCAGGCTTCTCTTGAATTCCTGGACTCAAGTGATCCGCCC	0
GCCTCAGCCTCCTAAAGTGCTAGGATTATAGGTGTGAGCCACTGTGCCCAGCAGAAAACA	0
ATTTTTTTTTTTTTTTTGAGACAGTTTCGTTCTTGTCACCCAGGCTGGAATGCAGTGGCG	0
TGATCTCAGCTCACTGCAGCCTCTACCTCCTGGGTTTAAGCAATTCTCCTGTCTTAGCCT	0
CCCGATTAGCTGGGACTACAGTCACATGCCACCACGCCTGGTTAATTTTTGTATTTTTAG	0
TAGAGACAGGATTTCACCATATTGATCAAGGTAGTCTCAAACTCCTGACCTCAGGTGATC	0
CACCCTCCTTGGCCTCCCAAAGTGTTGGGATTACAGGCGTGAGCCACCTCACCCGGCCTT	0
TTTTTTTTAATTTTTTTTTTTTTTTTTTGAACCAAGCAGGTGTATTCTGGAAGAAAATCA	0
GACACCCTCCCTGGTTAAGAATTAGTTAACTATAATGTATTGGTGAATTGAGTTTATAGT	0
CTTTTGGTGGGGGTAAAAGGGCCCTCAAAGTCATAGCAGGTTTAGTTGTACAGCCTTGAA	0
GAGTATTTGATTTGCTCTTTAGCTTTTTCAATATATATTTTTTATTATCCCTTGGGTGCC	0
ATTGTTGCTATTGAGAAACTGTCAGTATAATTGTCCTTTCTGTAGACAATCTGTCATTTC	0
TATCTGGTGGTTAAATTTTTTTTTTTGTCTTTAGTGTCTTGCATTTTCACTGGAAAGTGA	0
CTAGGTATAGATTTCTTATTATCCTACTAGCAATTTTTTGTGCTTCCAGAAACTACAGCA	0
GTTTTTGGAAAAGTCTCAGCAATTATATCTTCAAATATTGCCTCGTTCTCATTTTTCTTT	0
TCTTTCCCTCTTGAATGGTATTTAGATATGTTGGACATTCTATTCTGTCCTCATGTTGCA	0
TAACTTCTGTTTGATATATTCAATTTTTGTATCACCATGCTACATTTTGTGTATTCACAG	0
TCATCTTTAGCTGAGCTAATCTGCTATTTGATTCATCCATTGAACTAATTTCAATTATTA	0
TGTCTTTTATTTCTGCAGGTTCTGTTTGATTCTCTTTAAAATCTGGTCTTATAAAAAAAT	0
TGTGGTAAAATACATGTAACATAAAATTTACCATTTTAACCATTTGAAAATGTACAGGTC	0
AGTGGGGTTTTTTTTTTTGTTTTTTTTTGTTTGTTTGTTTTTTAAGACTGAGTTTCACTC	0
TTGTTGCCCAGGCTGGAGTGCAGTGGTGCTGATCTTGGCTCACTGCAACCTCTACCTCCT	0
GGGTTCAAGCGATTCTCCTGCCTCAGCCTCCCGAGTAGCTGGGATTACAGGCACCTGCCA	0
CCACACCCGGCTAGTTTTTGTATTTCTAGTATAGATGGGGTTTCGCCATATTGGCCAGGC	0
TGGTCCTGGAACTCCTGGACTATTCTATTCCAAGTTGCTACTTCCTGAGAGGGTCACTGG	0
ATGTCCCCCTTGGAGAAGGAATCACCTTGGATTACCATCTTTAAATCTTAAAGGGATTTT	0
TCTCATAGGTATTCTACTTAAGTACAGACAAATAATTTAATCATCCCATAGTGTATCCAC	0
CATATTTGTGGCTTGTAAATGTTTTAAAACTTGGGCATAAGTAGCTGATAAGTTACAAAA	0
AAGATACAAATTTCAATAAGGTAATTTTAGTTAAAGTGACAGGAAATGGGGGTGCATTTT	0
GAATAGAAAAACACAGAACTCCAAAAACAAGACAAAAAACCATGTTATTTCCAAAGAGAA	0
CATCTCAGTTGTGCAGAAAGAATTAACATAGCAGGCCTGATTGAGACTGATATGCTTAGC	0
GAGGTCTGCTTGCAAGGTTGGCCCTTGGCTGGCATCTAGGAACTTGGATTTGGGGAGGAA	0
CTCCTGGCCTCAAGTGATCCGTCCACCTCGGCCTGCCAAAGTGCTAGGATTACAAGCGTG	0
AGCCATTGCTCTTTTCATACTGTTGTGTAACCATCCATCACTACCATATAACCATACATG	0
ACCACCATCCATCTCCAGAACTCTTTTCTTCTTCCAGACTGAAGCTCTGCATCTGTTAAA	0
TTATAATTCCCCGTTTTATAATTTCCTCTAGCCCTTGGCAACCACATTTTACTTTCTGCC	0
TTTATGAGTTTGACTACTCTAGGTTCCTCATATAAATGGAATCATATAGTATTTGCCCTT	0
TTGTAACTGGCTCATTTCATTTAACTTAATCTTCAAGGTACATCTGTGTTGTAACGTGCA	0
GGAGAATTTCTTTTTTTTTATTTAAGGGCTGAATGATATTTAATGGTGTGTATGTAGCCC	0
ATTTTCTTTATCCACTCATCTCTTTATGGACTACTTTGATTGCTTCCACTTTTTGGCTAT	0
TGTGACTAATGCTGCAGTGAACATGGGCATGCAAGTATATCTGAGTTCCTGCTTTCAATT	0
CTTTTGAATATATATATACAGAAGTGAAATTGTTGGATCATACAGTAATTCTATGTTTAA	0
TTTTTCTGAGGAACCACCATACTGTCTTCCATAGTGGCTTTACCATTTTATATTCCCACC	0
AATAATGCACAAGGGTTCTAGTTTCTCCATACCCTCACCAACATTTGTTATTTTCTGTGT	0
TCGTGTGTGTTTTAGTAATAGCCATCCTAATGGCTGTGATGTGGTATCTCACTGTTTTTT	0
TGTTTTTTGTTTTTTTTGAGACAGAGTTTTACTGTGTTGCCCAGGCTGGAGTGCAGTGGT	0
GCGATCTCAGCTCACTGCAACCTCAGTCTCCTGGGTCCCAGCGATTCTCTTGCCTCAGCT	0
TCTTGAGTAGCTGGGACTACAGGAATGCACTGCCATGCCCGGGTAAGTTTTGTAGTTTTA	0
GTAGAGATGGGGTTTCACCTTGTTGGCCAGGCTGGTCTGGAACTCCTGACCTCAGGTAAT	0
CCACCTGCCTCAGGCTCCCAAAATGCAGGGATTACAGGCGTGAGCCACCATGCCTGGCCT	0
CTCATTGTCGTTTTGATATGCATTTCCCTAATTATTAGTGATGTTGGGCATTTTTTAACA	0
AGTGTTTATTGGCTATTTGTGTATCTGTTTTCGAGAAATTTTTAAGTCCTTTGCCCATTT	0
TTGAATCTGTTTGCTTTTTTGTTGTTGACTTGTTGGTCTTTGTTTTATAGTGCCATTTTC	0
TTCTTACTATCATTACCCTCTTTTTTTCTTTAAGCATATTAAACGCAACATATTTGTTCC	0
TGAGTAACCAGTTATTCCCAAATTTAGCAGCTTAAAACAAACAACATTTATTCTGAGTGT	0
CAGAAATCTGAGAGTGGCTTAGCTGGGTGGTTCTAGCTCAGGGTCTCTCACAAGGTTCCA	0
GTCATACTGCTAGCTGGAGCCCTTGTATTCTTCAGTGGATTTTAATTATTTGCAGAAATA	0
TGAAGTGTTTTGTGTGTAGAGTTTTAATATGTGTGTAAATAGTGTGTTGATACCTTAAAA	0
ATTGTTTTTTAGAAATCCTTATTCCATGTTAGCAGAAATTATATGATATGTAAAAAAATC	0
ATTTTCAAGCCTCCATCAGTAGTTTCTCAAATTTATCTTTGATAACCCCTGGCTCTTTAG	0
GAAGCACTCTACTTAATGTTCATGATTTGATTGTTGACATTTAGTTCAGTGAAGTAGTTT	0
AATTTCCATAAAAACTTCCTTTGCCCGTTAGGAAACTATTAAGGATGATTGATTTTTCAC	0
TTACTAAATTCGTGCTCATGTAACAAGATTCTTGAAAGAGGTTATTGTATTTGAAACACT	0
GGAAATGGTATTTGTCAAAAAAAATGTGTTTCTACCTTGTAGGACCTTCACTGTAGTCAA	0
AATTATGAAATTTATGAAAACTAATGTTAACTCTGTTTTGACCATGGGAAAAAAGATATT	0
TAGGTGAGATTATAAAAAAGTGAATTTATTATGACAGAGTTTGATTAGTAAGTCAAAAAA	0
CTGTTCCTCACCAGTCCACTAGGGGATACTCCAGTACTTAGGAAGAAAATCCAGTTGTTG	0
CTATCACTTAAAAATTTGGCCAGGATCGAGACCATCCTGGCTAACAAGGTGAAACCCTAT	0
CTCTACTAAAAAAATACAAAAAATTAGCTGGGCCACATGGTGGCGGGCGTCTGTAGTCCC	0
AGCTACTCAGAAGGCTGAGGCAGGAGAATGGCGTGAACCTGGGAGATGGAGCTTGCAGTG	0
AGCCGAGATCGCGCCATTGCACTCCAGCCTGGGCGACAGAGCGAGACTCCGTCTCCAAAA	0
AAAACCAAAAAAACAAAATACAACAGCAACAAAAAATTAGGCCAGGCACGGTGGCTCACA	0
CCTGTAATCCCAGCACTTTGAGAGGCCAAGGAGGGTGGATCACTTGAGGTCAGGAGTTCA	0
AGACTAGCTTGGTGAACATGGTGAAACCCCATCTCTACTAAAAATACAAAAAATTAGGTG	0
GGCGTGGTCGCAGGCGCTTGTTATCCCAGCTATTTGGGAGGCTGAAGCAGGAGAATTGCT	0
TGAACCCAGGAGGCAGAGGTTGCAAGTGAGTCAAGATTGCGCCATTGCACTCCAGCCTGA	0
GTGACAGAATGAGACTCTGTCTCAAAAAAGAAACAAACAAACAAAAAATTAAATCCCACT	0
TGCTTACCTGAAAAAAAAAAAAGCAGACATTTAGGGCTGGTTTGAGTTACTGATTTGACA	0
ATAATATTCACCTTTAGAAAGAGCCTAGTACATTTTTAAAGTTTAGAAATTTTGTGTGAT	0
TTCATTGGCCACTTTTTCTGGTAGTGTTGCCACAAATTGACTTCTTCGGGCACTTTAGAA	0
AAACAGATTATTATATTTTTTTTCTTGATACATGAAAATTATGGTTCTCATTTTTTTTTG	0
CAAGTTGTGCCCTTTTTTGGAAATTCAGAAAGGCTGATATTTGGTGTGAGTTTGTATAAT	0
TTTCTCCATCATACCATGTATGCTGTTTAAATGTTTACCTTAGAAAAGTATGAAATATGA	0
TATGACCTTTGATATAGACAACAACGCAGAAGATAATTCATTCTGTTACCAAAGATATTT	0
TAAGAGTTTAATGTTATCTTGATTTCTTTCTAGTAATTTAAGTAGTAATTCAAATAGACA	0
TAATACAGTGTGACTTAATGCTTTAAAGAAAAATACGTGAAAAGTTCTGTACTTGAAATA	0
GCAAAATTTTAAGAAAATAATTCAGACTCTTGTATTTATTAGGAAGAAGTTATCAGACTT	0
AATGTTTCAGAACATACTTTGAATAACCAAAATTTATTAATTTACTTAACCTAGTTTTAA	0
AATTTTTTCTATGTGATGTGATTGTACAGTTTTTCTGCATGCCATGTGTTTCATTCTTTT	0
ATGTCTGGCACATAAGTAATTAAAGGTTAAGTCAATTGTCAGATTTAACTCAACCTGCTT	0
GAGTTAATTTACTTGATTTTTCTGGTACTTACAGGTACAACAAATGGGTGAATTGGTGTG	0
CCATTATGATAACATGACTTGGAAAATGGAAATTCAGGCAGTGTGGGACAAGAACAAGGA	0
TATTTATTTGTCCAGTGAGAATAAAAGTGGTCTAGGATTTATTGAGAGTTTGTTGTAATT	0
CGAGCTTGAGTGATAATTTTATAGGATGTTATGGAGATAACAGTGTTGGTGGAAGGGTTT	0
GACATTCCACATTTGACATTCTCTTATCATATTTTTTGGTTTGTCTCTGTCTCCCTAATG	0
AAATGAAATAGGAAACAGCTAGAGAGTGGTGGGATATGAGTAGTTGTGCATTTGGATAGA	0
TTGACTAGCATGCTCAAGATGCCAGCCATATCTACCTTTGGTAGAGTGAGAGCCAAGGTA	0
TTCCTGTGGATTGTTTTTCGTAACTAAATCTGTAACTACTGAGTATAGAGTCCCTGCTAT	0
ATACGTGACTAACCAAGGAGTGAAATATGATTGGTTCAAATATTTTGTTATATTTTGACT	0
GTAGGGGAATGGTAAAATGTCACCAAGTATAAGTTACTCTTCTGCTTTATACTTTGTTTG	0
CAATTAAATGTATTTTTCTTAAAGAGAATATAAAAGCAAAGGAAAAACCATTTGTAATGC	0
TTTTGCTTAGGTCCAACCTTAATTTTTATATGACAGTTTCCAATTGATTGTCAGATTTTC	0
TGTCTCATTTCAATTGAGTAATTGTTCCATCTGTCATTTAACATGACACAGACTGTTTCT	0
TAGTAATTGTTTTGAAAACTCTTTAGTGATTTTTAAAAACCTTTACAGAGTGTTGATTAT	0
TTAAATGATAGCAGAATATGTATATATGAAGTAATTTCAGAGGCCGGACAAGGTGGCTCA	0
TGCCTGTAATCCCAGCACTTTGGGAGGCCGAAGTGGGTGGATATCACCTGAGGTAATGAG	0
TTCAAGACCAGCCTGGACAACACGGTGAAACCCTATCTCTACTAAAAATACAAAAAATTA	0
GCTGGGTATGGTGGCACATGCCTGTAATCCCAGCTACTTGGGAGGATGAGGCAAGAGAAT	0
CGCTTGAACCCAGGAGACAGAGGTTGCAGTGAGCCGAGATTGTGCCTTTGCACTCCAGCC	0
TGGGCAATAAGAGCGAAACTCCGTCTCAAAAAAAAAAAAAAAAAAAAAAAAGGGATTTCA	0
TACAGAAAGATTAAGGTTCTCATACTATCATACAACATCTAATAATTTAATATAGAAGAA	0
TTGGAAAAGTATACAGCCTTATTTGATTTTGAAAATTAAGTGCAATCATCTATTACCTTA	0
TAGCTGGCAGAAATCAGTGCTTATTCTTTCTAACTTTGGGTTTATAATCCTTACCCTTTG	0
TGATGTAGTAAGAATATAAAGTACTGGGAAGACCATTAGTCTAGTATTGGTCCATGAAGG	0
ATTTCATTACTGTCATCATTCTGGGTTTTCTTTTCTGAAAGTGACGTTCTTCCTGTGGCC	0
TTCTTGGCAATTGAGAGGACCGCTGTTTTCAAGAGAACTGGGAGTGGCTTCCTATCTAAA	0
TAGGGACTAGCTGTGGTTAGAAGGGGAAGTGGGAAGTGGCTGGATCGCTGCCTCTACTTT	0
TTCCTATTAAACGCTTTTTCCTCTCAACTCCATTACCAGGCCTAGGACCTTAAATTCTGG	0
ATATAATGGACCATATCCTGGAATATTGTTTTGTTATGGCAACTTTGGTGACAGAATTTC	0
TTATAACAATGAAACATTATGTGATATTGTGAAATGTATATTTGGTCTTTATTCCGTTTC	0
CCCGGCCAAAAAAAACCTCCTAAAATTCTAGGACTCTCACTGGTGATTAGAGCATCTTTT	0
GTATGCTAATGAGGTGACTGGAGGCTGGGGACCCCTAGATAGCTTCAGGATGGGGACTGG	0
TCACCTGAAAGACTGAGGAGAGGCGTGATTAGAAGGTTGGGGCTTTCATCACTCACCCCC	0
TCACCCCCCTCCATCCCACCCCACCCCCCACGTCTCTGTGGAGGGGGGAGAGGCTGAAAG	0
TTAACGTCATCAACGTCATCAACAATGGCCAGTGATTTAATCAACTATGCCTATGTAATG	0
AAGCTTCCACGAAACCTAGAAGTACTGGGTTGAGACAGCTTTGGGATAGCTGAACACATG	0
GAAGTTCCTGAAGGACTCTGCTCAGCCCCTCTTCTCCCACACCTTGCTCTGTGTATCTTT	0
TTATTTGGTTGTTCATCTGTATCTTTTGTAATATCCTTTATAATAAATAAGTAAACGTAT	0
GTAAAGTGTTTCCCTGAGTTCCGTGAGCCACTCTTGCAAATTAGTCTAACCAAGGAGGGG	0
GTTGTGGAAATCCCAGTTTATTGCCAATCAATCAGAAATGGCATCTGAAGTCTGGGACAG	0
TCATGTGGGCCTGAGCCCTGGACTTGTGGAATCTGACACTATCTCTAGGTAGGTGGAATT	0
AGAATTGAGTTAAATTGTAAGACACCCAGGCTGGGCCCGGTGGCTCACGCCTGTAATCCC	0
AGCACTTTGGGAGGCCGAGGTGGGCAGATCACCTGAGGTCAGGAGTTCGAGACCAGCCTC	0
AACATGGAGAAACCCCGTCTCTACTAAAAATACAAAATTAGCCCGTCATGGTGGTGCATG	0
CCTGTAATTCCAGCTACTCAGGAGGCTGAGGCAGGAGAATTGCTTGAACCTGGAAGGCGG	0
AGGTTGCCATGAGCCGAGATCACGCCGTTGCACTCCAGTCTGGGCAACAAGAGCAAAACT	0
CCGTCTCAAAAAAAAAACAAAAAAAATGGTAAGACACCCAGCTTGTGCGCTTCTGTCTCT	0
AGGTAGATAGAAGTGAGTTAAATTGTAAGACACCAGCTTGTGCACTGCTTGCTTGGTGTG	0
TGGAGGAAATAACCCCACACATCTGGTGTTAGAAATATTGTGTTGAGTGGTGAGAGTAGG	0
CCAAAACACTTTGGGGTTTTGTTTTTTCTATCCTCAGACTCCTCTTACCGTTTGGTAGCT	0
GTGTCACCCTTTATGAATGAATAAATGAATGTACATAACGACTTCCTAGTGACAAGACGA	0
TTGCTAATTAAGATGTAATATGATACAAGAGTAGGGAACATTTAAGAAAGTAACATTTAA	0
CTTGTTCTCTGAGAAATTCCTGGAGAGTCTTATTAAAATACCCTAGAACAGGGCAGGGCG	0
CGGTGGCTCATGCCTGTAATCCCAGCACTTTGGGAAGCCAAGGTGGGCGGATCACCTGAA	0
GTCAGGAGTTTGAGATAAGCCTGGCCAACATGGTGAAACCCCGTCTCTACTAAAAATACA	0
AAATAGCCGGCTGTGGTGGTGCATACCTGTAATCCCAGCTACTCGGGAGGCTGAGACAGG	0
AGAATCACTTGAACCTGGGAGACGAAGGTTGCAGTGAGCCTAGATCGCACCATTGCACTC	0
CAGCCTGGGCAACAAGAGTGAAACTCTGTCTCAAAACAACAACAATAACAACAACAAAAA	0
ACACCCGAGAACAACATGAAGATTGTCATGTTTTGGCCATTAGTGTTCCACATCATGAGA	0
ATGCAGAATTAAACTGGAAAGTTAATGTAATTCAGTCATTGTTATAACCTGTTAAATTAA	0
CATGTTACATTTTGTTTAATTTTGAAAAATTAACTCGTTAATATAGTTCAAGATTTAAGG	0
GGTATACATTTAATCTCCCTATATTTCTCTCCCTTTAGCCTCTTCTCTAGAGGCAATCAA	0
TAGTCTCAGTTTAAATATACTTTTAACATTTATTATTTAAAGGACTTCTTTGGTGTGTAT	0
GAATAATTAAAGTTGATAACATGGATTCTAGAGTCAGACATTTTAGATTTTCATCTACTC	0
AACAGTTACTGAGCACCTACCAGGTAGTTTCTTGGCACTGGAAATACAGCACTGAACAAA	0
TCACAGCCTTCTTGGAAATTACATTATAGTGCGTGGAGACAGGTGCTAACTAAATATTTA	0
TTTACTATACAATGTGGTGATTAGTGGTAGGAAGGAAGATAGTGCTGGGTAAAGGGAGAG	0
AGTGATAGTAGAGGTGCTGTTTTAATTTTATTTTTTTGAGACAAGAGTCTTGCTCTGTTG	0
TCCAGGCTGGAGTGTGGTGGTGTGATCTCGGCTTACTGCAACCTCTACCTCCCGCGTTCA	0
AACAATTCTCCTGCCTCAGCCCCCTGAGTAGCTGGGATGACAGACGTGTGCCACCACGTC	0
CCGCTATTTTTTTTTTTGTATTGTTAGTAGAGATAGGGTTTCGCCATATTGGCCAGGCTC	0
ATCTCCAACTCCTGCCCTTAGGTGATCTACCTAGCTTGGCTTCCCACAGTGCTGGGATTA	0
CAGGCCTGCGTCACCACGCCCAGCAGATGTGCTGTTTTAGATTGGGTGGCTGGGGAAAGC	0
CTCTGATGGGGTAACGTTTGAGCAGAGAATTACTGAAAGAGTCAAACTTTTGGCTTTTGA	0
GATAAAAACATTTCAGGAAGAGGACCATCAAGGGCAAAAGTCTGGAGACTGTATTTACAG	0
TAGAGGTGTATATCCTTCCAGAATGGCAGAAGAGGCTAGACTGGCTGGAGAAGAAGGCTG	0
AAGGAGAATGGTAGGGGATAATATATAAGAGGAAAAAGAAAGTAAAAGAATTGTGTGGGA	0
GTAGTGATGGGGATTGCTGATGACTGGTTATGTAGGATTTGTATATCATAAGGAAGTAGG	0
ATTTTATTCTGAGTGGGATGGGAATCTTTTGGAGAGTTTATAGGGTTCAGTCTAGCTGAT	0
TTGTGGACAATAAACTCTTGGGGACAAGGGTGAAAGCAGAGAGATTAGTTATGAGTCTGA	0
AATAGCCATAGAGTATACAACACTGTACTAGATACAGTGAGCTTTATCAAATTTAGTTAG	0
TATTATTTCTTCCCTAGATTTGACTTTTACCCCTTGAGGAATGGAGGTAAGAAGTAAAAA	0
TGAATTCATAATGAACATTTATATTTGTAAATGATAACTTTAGGAATTACAGTTAAACTC	0
TGGAGGGATTCAAATTTGTACAGATCCCTTATTTCAAGAAATATGGTAAAATTCCCCAAA	0
GAAACTCCAATACCTTTTATAGTTATATTATAGCATACAATAATTTTTTTTCTTAGGCCT	0
TCCAAAAAAGGCTGTGTTGCACAGTTTTGACAAATTAAATATTGGGTACTATTTTTTCCT	0
CCCCATTTTGACTAGATGACATTTTGAATTTGAAACTTCTTTGGTTTCTCCAATGTATAT	0
CAAAGTGCTAGAAAGTATTTAAAAGGCAAAATCCTTAGACTTTAAGCAACCAAGTTGCTA	0
GTGATGAAAATAAATGGAATATAAAAATGTCAACTTGGAAAATTTAAACTGACAGAATAA	0
TATGTTTGAATTTACTGGCAAACCTGCTGCATCTGGTATTGCAGAAAGGAGTGGAATGTG	0
GGAAATCTGAAATCTGAGGATCTCAGAACTCCTAATAACTAACTGGGTGAATGAAGGCCC	0
TTGAGTCAAAAATGAAATCACATATAAGAGAGACAAAGAGACTAGACATGGTAAAGATGT	0
AGAAAATGGAAAACCAAGGTGGACACTGAAAAGTACACTATAAATGGTAATGGGGCCGGG	0
CGTGGTGGCTCACAACAGTAATCCCAGCACTTTGTGGGGGCAGGTGGATCACTTGCAGTC	0
AGGAGTTCGAGACCAGCCTGGCCAACATGACATAACCCCGTGTCTACTAAAAATACAAAA	0
ATTAGCCAAGCATGGTGGCATGCACCTGTGGTCCCAGCTACTTGGGAGGCTGAGGCCTAA	0
GAATTGCTTGAACCTGGGAGGTGGAGGTTGCAATGAGCCTAGGTTGCACCATTGCACTCC	0
AGCCTGAGTGACAGAACGAGACTCTGTAAATAAATAAATAGTATTGGAAGCAGAAGAGAA	0
ATGGGAAATGAAAGTTAAATGGAAAGTCCGGCATATTGACAAAACTTTAAATAAATATTT	0
GCTGGATCCAGTCAGGTTTAAGAAAGAAGTTGAGGCCGGGCACAGTGTCTGAAGTCAGGA	0
GTTTGAGACCAGCCTGGCCAACATGGTGAAACCCCGTCTCTACTAAAAATACAAAAAAAT	0
TAGCTGGGCATGGTGGTGGGCGCCTGTAATCCCAGCTATTTGGGAGGCTGAGGAAGGAGA	0
ATCGCTTGAACTCAGGAGGCGGAGATTTCAGTGAGCCAAGATCACGCCATTGCACTCTAG	0
CCTGGGCAAGAAGAGCGAAACTCCCTCTCAAAACAACAACAACAACAAAAAAGAAGTTGA	0
AATGGCTGATAAACCCAAACACACACGCTCAAAAAGAATTGTGAAATAAATTCCAAGGCT	0
AGTATACATTACTCATTAAGTAGTTGTAGCCCAGAAGAGGGCATTGCCAATTTTTTTTTT	0
AAGACAGCGTCTCCCTCTGTCACCCAGGCTGGAGTGCAGTGATGCCATCTCGGCTCACTG	0
TAACCTCTGCCTCCCAGGTTCAAGCGATTCTCCTGCCTCAGCCTCCCGAGTAGCTGGGAT	0
TATAGACACGCCCCACCATACCCAGCAAATTTTTGTATTTTTAGTAGGGACAGGGTTTCG	0
TCATGTTGTCCAGGCTGGTCTTGAACTCCTGGCCTTAAGTGATCTCCCCGCCCGGGCCTC	0
CCAGAGTGCTGGGATTACAGGGTGAGCCACTGCGCCCGGCCCATTGCTAATTTTCTCTAC	0
TCTCAATTTCTATTAATTTGGTTTGCTTGTCTAGGCTTCCTAAAATAGGACTTATAAAAG	0
TAGCTATTAAGTATTTCAAGTTAATGGTTTAGAAGGTAATTTTTTAAATTAAAAAAATAG	0
TATTACAGGAGTAACTTTATCCAGGGAAAGCATTGTATATTCTTATTAATAAATTCTCAT	0
TATATATCTTCATGGGTTTTTATTATTGCTATAATCTTTATGTACAGCTACCTCTTTTTA	0
GTCAAAAACAATATAATGCTACTTTTAACTCAAACTTACATACTTTTAATTTCTGTTTAA	0
AATAAGAAAATGTAATATGGCATACCACACTTTGGGTCATGGAATCATAAGATGTTTGAG	0
CTGAAATAAGTTTTTTCCTTTGTGGACACATTTAGTTTTATTATAACAAAGTGACTTATA	0
CAAAGCAACTTGTACACTTTTAACTTTTAAAACTGAGCATCATCTTTCCTTTCCAGTGAA	0
ACAAAAAAATTTTTTTTAAAAAAAACAGGGTGAAAATTACAATAGAGAATGTCAATTCCA	0
CATAAGATACTACAGGTTTTGCTGATTCTCCCATTGAGTGGCAGGGCTCAAGTCATCATT	0
AGGAGAGAATTTATTTTAAAAGTATTACCTTAAACTGCAAGGATGTCTGTCAGACACCTC	0
AATTTAACATGCCAAAAGAGAAGCCATGTTGTCAAAATGCCCGCTTAACCCATCCAAACA	0
TCTCAAATCCACCCTTTGCTGACCTTCTCTAACCCCATTTTTTAAAGTTTTCTTTCCCCC	0
TTTTTAAACAAGAGAAAGTAGACAGATGCATATTGGTAAATGCTAACTGTCCATATTCAC	0
GTAGAGACACAGTGTACTGTCTGAGTCCAGTATACAGAGAAAGGAGAAAAGAAGCTAGAA	0
TTCTGTGTACTACTACACAGGGGCCTAGCACCCTCCAGCTTCCAGCAGAGTGAAGGGAGC	0
AGGTTTTTCTTTTTTTCCGACAGAGCTAGGTGGTGGTGATTCCATACAGTTTTTGTTCAG	0
ACAGGAAGGGATAAAAATGAATTTGGAACAGAAAGGGGTAGAGACTCTTTTACCATAATA	0
CTCTGCTCAAGGTATTTACCTCCCAAATAAGTTGAGAATCATGGTGTATAGAAAAGAGAC	0
CTCAAGAACAGGGCAAGTGAGCCACAAGAGGGGGAAAAAAAAGACTGCAACTTACTCCCA	0
GGGACTGGAGAAAATTTTAAAAAGGAAGGTTGAATCCATCAGTGTTCTATTAGTCATCTT	0
CTCCTTCACCCTACTGTCCTTCCTTCCCTTTATCATCATCATCATCTTCTTCCTCATCCC	0
CTTCTTCATCAATATCTTCTAATCCTTCCTCTTCCTCCTCCTCCTCCTCCTCATCTTCTC	0
CTCCTTCTTCATCCATATCAGTCGGTAACCAAGTAGTACTGTAATGGGATGGGACAAATG	0
TCATCTTTGATGAACTTTCCTAACATATGAGCACCTGCATCAGAATGGTCAGTAAACCAG	0
ATAAAGAAGCTCTCTGGTGCCTCATGCTGCCTCTTCCTGCTGGCTTTATTCTGTGTTTGA	0
CTTGAATGTTTCATCGCATCCTTTCCAGCTTTCCATTTGATTTCAGTGGACTTTGAAGAT	0
GGAATACCACTCTCATTCAAATGAAATTCGTTGAAGATAACTTTATTTTTAAAGGAAGGA	0
TTTTCATCAAAATAAAAGTCTATTCTGTAACCTGACTTAGTATCTTCAAATTCTGTCACT	0
TCAACTTTGGTCAGATAATGCAGTGCGTCTTTGTCCTCCTCCCTAAGCAGTGCAGACACT	0
TGAGGATGGTTGACAAACGTTGTAACCCCAAAACTTGGAACTTTGGCGATCAATTCTCAC	0
CTCTTCTGAAAAAGTGGCTGACAGAGTTTATTTTCTGTTCTGCTTTCAGAATCTCCTCCC	0
TTAGTTCATTAAGCCTGTCTATTTCATTTTGTACTTCATCAATATGTTCAGTTGCTTCCT	0
GCTGTTCTTTTTCTCTCTTCGGCAAGTCTAGAGAGGCTGATGATGTCTCTTCCAGTCTCA	0
GAACAGGAGGTGGTCTTGGTTTCTTCTTTTGAGGTGGGCGTGGAGACTAGCATTTAGGGG	0
CCATGCTGCTAGGAAAGTCCAAGAACCAGACCACAAGTCTCCTTGCTCATCAGGAAGAAG	0
CTCAGAAAACTCTGAAATAATTTTAGAGTGATCTTTTCCCCTGCTCCTTAATTTTACAGA	0
TGAAGAAATGGAAACACAGTAAAATTCCCGTATCTAGTTATGGCAGAGAAAAGACCAGAA	0
CTTTGGTCTTCTGGCTTCTGGTTTAGTGCTCTACAACATTTTAACTTACGTTTGTATTAT	0
AATTTTTTTTTAATCATTTCAGTTGTACATGAACAAAAACAGGAATTATCTTTTTTTGTT	0
AGATTGTTGCTTTGTGATTAATTGACCTGAATTGAGTGCTTTCTGCATACATAGAAAGAT	0
GCACTCTTTTTGTTGAGAAGGTTAACAGCCTTGTGATTGTCTTCCTTTAAGTGAAAATCA	0
ACCTGTACTTTCTAGGGATACATATTTATCTAAACTTTCTAATGTTTTTGTTGTTGTTGT	0
TGTTGTTATAAATTTAAGTGGTACAAGTACAGTTTTGTTATGTCGTGGTGAAGTCTGAGC	0
TTTTAGTGGAACCATCACCTGAATAATGTAAGTTGTACGCATTAAGTAATTTCTCATCCC	0
TCACCTCCCGCCCCACCCACTGAGTCTCCAGTGTCCTATTCTACACTCTGTGTCCATGTG	0
TACACATTATTTAGCTTCCACTTGTGAGAACATGCAGTTCTCTATTTGGGAGGCTGAGTA	0
GGAGATCATTTGAGCCCAGGAGATCGAGGCTGCAGTGAGCCGTGATCTTGCCACTGCACT	0
CTGGCCTGGGTGACAGAGTGAGACACTGTCTCAAAAACAAAAACAAAAAACTTAGCTATT	0
TGTTAAATCAAGAGCCCCAGTGATTCTTACCAGCAATACTATGACAATCCACTTCCAGTT	0
TTCTGTACCTCAAAAAAAATGCTGATATCCTAAAATATTCCTAGTATCCTAAAATATTCC	0
ATAAATCAGATATCCTACAAAGCCAAACTGGTCCTTCTTGTTAAAATTAATAAGATTCTA	0
TAAGCTGTTAACCAAAAAAGTTTCCACTAACACTGCATACTTAACTCTCCTAAATAAATT	0
TAAATATGCAAAATGTTAATTCAAATCAAAATAATAATAAACACAACCATAAAGCTAGCA	0
ATTAAGATTAAAAGGTTTATGAGTGTCTATTAAAGGATAAATGGATAAAGAAAATGTGAT	0
ATCTGTATACAATGGAATACTATTCAGCTATAAAAATGAATGAAATCATGTCTTTTTGTG	0
GCAACGTGGATGGAACTGGAAGCCATTATCTTAAGTGAAACAGCTCAGAAACAGAAAGTC	0
AAATATGCTGGAAGATCTTCTCTGATTACTTTAATTTTCTAAGCCAGGTCATTGGCTTAG	0
TAAGAAAGGAAGCTATTAGGAGTTTGAAAAGAGAGGAGAGCATATAATTGTCTAGAAAGT	0
GGGAAAGTGAATGGACTAGAGAAATACAGTATGATCACCAGGCAGTGTTAAGGGCTCATT	0
TGAGGCTAAAGGTTCTGAGTTAAAAGTGAGGCCAGTCAGCTTGGTTTTGTGCTTTTTTTT	0
CTCCAGCCACCTTCACTTTAGGAGTAGGAGAATAGTTGAATTTACCCAGCTTGTGGTTCT	0
GCAAAGTGAGTATGTCCAAGTGAGAGAGGAGCAAGTGATTATAATGATGGACCATGGAAC	0
TTAAGCTGGTAAGGAGGGAAGAGAGGACTTCACAGGGTGAGAAACAGTGAAAAGATAGTT	0
TGAAGATAGGCTGGGTGCGGTGGCTCACGCCTGTAATTCCCAGCACTTTGGGAGGCTGAG	0
GCAGGCGGGTCATGAGGTCAGGAGATCAAGACCATCCTGGCCAACATGGTGAAACCCTGT	0
CTCTACTAAAAATACAAAAAAAAAAAAAAAAAAAAAAATAGCCGGGCCTGGTGACACGTG	0
ACTATAGTCCCGGCTACTCAGGAGGTTGAGGCAGGATAATTGCTTGAACCTGGGAGGCAG	0
AAGTTGCAGTGAGCCGAGATCATGCCATTGCATTCCAGCCGGGGCAATAGAGTGAGACTC	0
TGTCTCAAAAATAAAAATAAAATAAAATAAAAATTAAAAAAAGATAGTTCAAAGATAGCG	0
GTCAGTAGATGGGAGATCTGGTGGGGTCACAAGATTATATGAATTCGTGTATTAGAAAGA	0
ATGAGCTGGAAATATAAAACATGGTATTCAAAAAGAGTTGCATGAAATTGAGATTATTGA	0
CAGGGTGCATTAGAGTGTGCTGAGTTAGGGTTACATTTAGCTCTTTGCTTTTCACAGCAG	0
CACCATGATATAGATAGTGTAAGCATCATTAAGCATGTTTCATAAATGAGAAAACTGAAG	0
CTCAGCGAGGTTGGGCAGTTTTCCCAAGGTCACAAAGCTGCTGATAGGCTAGTTATTTAG	0
GACTCAGATCCCATTACTCTGATTCTCAATACTCACTCCTCTACCATACTATATCAGTTT	0
TCTGAAAGTTAGTAACTTATTTCCCTATCTTTGCACCTAGATTGCAATCTCAAGTTGAAA	0
CTTTTGACAAATATACATTACCAAAATTATTTTCCTCTTCAGAAATCTTCAGACTCTAAT	0
CTTAGGGCAATGTTGGAGGGGTTTACTGCCACTATTTTTACCTAGCTGATCTTATTGAAA	0
ACACACATATATTAGAGGCTTAAATATGATAGTTTTGTTTAAACTCCGTTTCATAATGGG	0
GCTTAAGGTGGGTGGAAGATGGAACAAGAAGGAATGTACTGTTCTTTCAGCAGCATGCCT	0
GGACAGACAGCTGTACTGTTAGAATGTGTCCAAATCCATGTGTGTTCTTTTTGGTGGCAG	0
TTTGCACCATTGCAAGTCTAAAGGATAGTTGGTTATTGGATGTTGTCCATTTGGGATATG	0
ATTCTCTTCTTTCCCCCAATGAAATAATTATCACGCTTTTTGCATTTTTGCACATTTAGC	0
TTTGTGGTAGGGGGCGGACTTGGAAGAATTCTTTAAATGTGAAGGAAGAATGGGGGAATT	0
ATTATTAAGTATACTCTGAACTGATCTTTATCATTTTAAATGACAGAATAGAAAAATGTT	0
TCACCTAAATTTCAGATGGTTTTTTTCTTTTAAAAATTATTTTAAATTGTGATAAAATAA	0
ACACAACATAAAATTTACTTTGTTATCAGATGTTTTAATATCCTCTATTATTTTGTTGGT	0
ATAATGTTCTGTTTAAAATATGAATAGTTCCCTGGAGGTGACCCTTATGCACCTTGGCCA	0
CGGGAACTCTCTTTCTTCTCTGTTACTTTTCTGTTTCCTACCTGCTACTGGTACTGGACC	0
TTTTTATTCCACTAGTGAAGTCTGATGATAGAACATGGGGGTAGAGAGGTGGTAGGCCTT	0
AGCAGCAGAGTCTCATTCAGTATCTGTGAAACATGGGACATATCAGCTCCTTCCTCTCCT	0
CTAGAACCTTCGTGGCAGCTCCTCAGAGGGAACGTATAAGAAAGCCTGAGTCAGGGTATA	0
TACAACTCTGATCTTATTGCTTCCTTGCTTACCAGCTTTTATTGATTTCTTACCATCTTC	0
AGAGTGAGGTCCCAACTCCTTAACAGAGCATCCAAAGCTTTCATAATTTGGTGCATTCCC	0
AATCTCATACATGCTCCTGAGGCTGTAGCCATACTAAAGTACAGGTGGGCCTGTAAATAT	0
AGCCTGTCCTTGGCATACAGTAGGTGGTCCAGAAGTATTTCCCCCCTTTTTTTTTTTGTT	0
TTTTTAAGACAGGGTCTCACTCTGTCACCCAGGCTGGAGTGCAGTACCCAGGCTGGAGTG	0
CATGGCTCACTGCAGCCTCAACCTCCCTAGGCTCAAGTGATCCTCCCACCTCAGCCTCCC	0
AGGTAGCTTGGATGACAGGCGTGTGCCACCAACACCTGGCTAATTTTTTTTTTTTTTTGT	0
ATTTTTAGTAGAGACAGGGTTTCGCCATGTTGTGCAGGCTGGTCTTGAACCCCTGACCTC	0
AAGTCATCCCCCTGCCTCGCCCTTCCAAAGTCCTGGGATTACAAGCATGAGCCACTATGC	0
CCAGCCAAGACATATTTCTTGAATGAAAGAATATAGTATTAATATATATCACAGTTGTAC	0
TATTTTACATGCTAACTTGCTTTTATTCAGTGGCTAACTCTTGAGTTTCCTTTAAGACTC	0
AGGCCAAGAGTCCTCTTTCAAGAGGGCTTCTCTGCGTTTTGTGTATCCTAGTAGACACTC	0
TTGCTCTATGATACCAAAAACATTCAGGCCATATCTCTGTATTATAATAGCTGATTTACT	0
TTTTTGTTTTTCCCGTATTAGTACATGAGGTTCTTGAGGGCCAGGGACCATGTCTTATTT	0
TTACCTTAGTACCCCCTAACTCTGGGCCTGTTCTTCCTAGGTACTTTCTATTACAAAAAA	0
AAAACCCTTTAAGATAGCTGTTGCTCTTGTTTCCTAATATTTACATTATATAACATTATA	0
TATTGAATATCTCGGCTTTTAAATTTTATTTTTTTGCCTTTTCAAGGTCAAAATTGCTTA	0
GACACTTGACTTGTGAAATAATCAGTATTCCAATGAGTATAAATCATGACAGTCATAATT	0
AGTATAATGTGATTGCCTATTATGGGATTGGGACGTTGGGTAGGAAGCTTAGAATTGCAG	0
AGTTAATCCTCATGTGGAGGAATTATCTGAGCACTTTAAATAATTGGACAACATTATATA	0
AGCCTTACCCTTTTAGGTCTGAGTTTTGCACATTTTAAACTGGTGACTCATTAAATTGTA	0
TTCCTGCTTAGGATGTAACTGTTGTTAATGTAGTTGTGTTTCCTAATTTCCACTGTTTTA	0
TCAATGCTCCTTTTCTTTTATACTCTGATGTCAAAAGTTATGTAATCTGGGTATTCCTCA	0
GATTTAATGACTTGGTCAGTGGGTATTAACATTATTTGTTCCTATAAGAAGGCTTTATTT	0
TAGATGTTCTTCCTTTTCTTGAGACAGGGTCTTGCTCTGTTGCCCAGGCTGGAGTGCAGT	0
GGTGTGATCATGGCTCCTCAACTCACTGCAACCTCCACATCCCGGGTTCAAGCAATTCTC	0
CTACTTCAGCCTCCCGAGTAGCTGGGATTACAGGCACCCCCCCCAGCCCACCACACTCAG	0
CTAATTTTTGTATTTTTAGTAGAGGCGGGGTTTCACCATGTTGGCCAGACTTGTCTTGAA	0
CTCCTGGCCTCAAGTGATCCACCTGCCTTGGCCTCCCAAAGTGCTGGAATTACAGGCATG	0
AGCCACCATGCCCGCCCGATGTTCTTACTTTTTAAAGTCCAGATCTTGATACTTTTGCCA	0
TAAGTTTTTATTCTCTCTGTTCCTAATTTTAGTTATAAGGTCATTTAGTTGAAACAGTGG	0
ACGAGGAAACTATAAGCTTACTAAAAATGCCTTGGGTTTCTGGAGCATGAATCTGCATAC	0
TCTAAAGATTTCTTACACAAATAATTTTTTTTTTTTTTTTTTTGAGGCAGAGTCTTGCTC	0
TGTCACCCAGTCTGGAATGCAGTGGCGGGATCTCGGCTCACTGCCACCTCTGCCTTCTGG	0
GTTCAAGCAAGCAATCCTCTTACCTTAGCCTCTCAAGTAGCTGGGACTGCAGGTGCATGC	0
CACCACACCCAGCTAATTGTTGTATTTTTAGTGCAGACAGGGTTTCACCATGTTGACCAG	0
GCTGGTCTGGAACTCTTTACGTCAAGTGATCTATCCGCCTCAGCCTCCCAAAGTGCTGGG	0
ATTACAGGCATGAGCTACTGTACCTGGTCACTACAAGCTTTAATATAGTTGTTACTTTCA	0
GTAGAATTTTGGCATGTTGGAACTTGAACCTTTTATTTCCAAAATTTGTGTATTCCATTT	0
TATGTAATTATATCCCTGCAGAAATATTAGTATAGGCATATTTACATAGCACCTTAAATA	0
CATAGCAGAATGTTTTATACATACAATGAGTAGGGAGACCAGAGTCTTGGATCCCGTATT	0
GTGGGTATTCTATTAGAAGTCTGTGATGCCCAAATGGACCATAATTCATTACGGAAAAGA	0
AATTTTAATAGCAATTTTTCCCTTGGTTACTGATGACTGAGGTATGAGAAGTTCTTATTC	0
TCCAACCAAAAAGCTACTTTTATACTGGTTTCATAACCTCTTAATACATAGTCTAACTTT	0
GCAGAAAAGGACTGTCCACTTTTTATTCTTAAATATTTTAAAAGTTGATTTTACCACCTG	0
TGGTTTCCCAGATAGTCCCTGAAATACTAGATTTACAAAAGAGGTAACTGTTTTACCACC	0
TCCAATTAAATGAATTAATTGTTATCAAATTAAATGAATTAATTGTGGTTAAATCCCAGG	0
TTCCTTAATCTACTGTTTCTTGAAGTTTTGTTGGATAAGGAAGGAAACAGTAGTAACAAC	0
TGACTGCCCTTCTGAATTCTGCTGTTAGTCCTAGGGCAAGATGCTCCCAGAAACAATCTC	0
CCTGAGGATGACTGTAGTTGGAGGGGGATGGTATGCCACGACTATTCTTGGAACTTGACT	0
TGGCTGTTTCTGTGCCTCTTTGGCAGAGGCCAGAAGGGCTGGGTTGAATCTCGGGGCATC	0
TTTGGAATAATCAGGATGCTTAGTATAGCAGCCTGGCTTGCAACTAGGGTTCAGTGGTCT	0
TGACAGTGTTTGTTGGCTTGTTTTTTTGTTTATTTCTCACATTGTTTTTAATCCCTGTTC	0
TTCTTGTCAGAAATAGGAACCTGCTCCTCACTTGCTCATCTCTCCTAGGCTAGGGTGTTA	0
AATTAAGTCTTTCTCTTCTATTGATTCATTCACTCTCTTAAGTGTTGGACATCAAAAGCA	0
AGGTTTTATTTCAAAAAAGAAGTGTACCTCTTTATAGTTTTCTTAGGATAAGAAAATGTA	0
ACAACACTTGGCCGTGTGTGTTGGCTCATGCCTATAATCCCAGCACTTTGGGAGGCCGAG	0
GTGGGCAGATCACCTGAGATCAGGAGTTCGAGACCAGCCTGACCAACATGGCAAAACCCC	0
ATCTCTACTAAAAATACAAAAATTAGCCAAGCATGGTGGCGGGCACCTGTAATCCCAGCT	0
ACTTGGGAGGCTGAGGCAGGAGAATTGCTTGAACCTGTGAAGCGGAGGTTGCAGTGAGCC	0
AAGATGGCACCTCTGCCCTCCAGCCTGGGTGACAGAATGAGAATCTGTCTGGAAAAAAAA	0
AAGAATATGTAACAACACTAAAAACAAATGCTGACTGCTGCTAATAAAAGCCATATTATT	0
TTTGTTTTCTTGAATAGCACTTGAATATGCCAGATATTTGCCTTCAGCTCCCAAAGTGAG	0
ATAATCTTAAATAGAACTTTATAACAGCCTTTTATGCATATAGTTAAAAAGGAGTGATTG	0
ATTTTGATCAATTTCTTAGAAACTTTTTAAACATTTTTTGTGGGTACATAGTGTATATAT	0
TTATGGGGTATATAGGATATTTTAATACAGGAATACAATGTATAATAGAGTATCCTGTTA	0
AACATTGGGAAAATGGGGTATCTATCACCTCAAGCATTTATTCTTTGTGTTGAAAACAAT	0
CCAGTTATACTCTTTTAGTTATTTCAAAATGTATGGTTAAATTATTATTAACTAGAGTCA	0
CCCTGTTGTGCTATCAAATACTAGATCTTATTTATTCTATTTTTCTGTACCCATTAACCA	0
TCCCCACCCTCCCACCGCCCTCACTAACGAACTTGTGACTGTAGAGACTGTGGTAAGAAT	0
GTGTCTACTTGGCCAGGTATGGTGTCTCACACTTGTAATCCCAGCACTTTGGGAGGCCGA	0
GGCAGGCGGGTCACTTGAGGTCAGGAGTTGAGACTAGCCTGGCCAACATGGTGAAAACCC	0
GTGTCTACTAAAAATACAAAAATTAGCCGGGCGTGGTGGCACACACCTGTAATCCCAGCT	0
ACTTGGGAGGCTGAGGCAGGAGAATTGCTTGAGCCCGGGAGACAGAGGTTGTAGTGAGCC	0
AAGATCGTACCACTGTATTCCAGCCTGGCCGACAGAAGGAGCCCTCGTACACCCCTCCTC	0
AAAAAAAAAAAAAAAAAGAAGAATGTGTCTACTTGTCTAGCAGTCTAGCATGCAGTCTTC	0
TTTGTTAATTTGCTTCATCATTCCCTTTCATCAGCCTTTAGTCTCACTGCCTAGGGCATG	0
AGCTCACATCCTCATTTGTTAGACTTACAAGACAGTGACATGCCAGACAGTAGTAAAACC	0
TCCCTAGGATATCTGTCTGCTAAGAGACTAAAATTAAGAGCTAGATATTTTCTCCCTTAA	0
GGACATCCATTTAAGGACAGTGGTTCCCCCACTATCCTACCCCGAAAGTAGCTCATTTAT	0
TTCATTTAGGTAACTTCAGACTTGTCTGTTGTAATATTCTAATTAAGTCTTCAGATGTTA	0
ACTAAGCTTTTATTATTGTGAAACATTCTTGGCAATGGAAGTCTGGTCTCTGCCAGTTCC	0
AAGTGACTGGTGGTGGCTTTTCTGTTCTGGGCAGGGCAGGGAACAGAGGACCCATTCAAG	0
GGGACCAGGGAAAAGGGTAAAGGAGCTAGCTGAACAACTGTCAGCCTGGTCTAACATCTT	0
GCCTCTCTTTATTTTCTCTCTCTGGCATTGACATCCTATTGCTATTGTGGCTATGTTTGG	0
TACCTTACCCATTTCTGCTAAAAACATAACTAACTCATCTTTTCTCCTGGTTTCGAAATA	0
AAAAGTGCTCTAAGAAATTTCAGCTGGGCATAGTGGCTCATGCCTGTAATCCTAGTACTT	0
TGGGAGGATGAAGCAAAAGGATTGCTTGAGGCCAGGAGTTCAGGATCAGCCTGGGCAACA	0
TAGCAAGACCTAGTCTGTATTTTAAAATACTATTTTTTTAAAAAAACTAAGAATTCCATG	0
GGGGAAAGACACTAAAAGATCAGGGGATAAGCACCCTTTTATATTTCTCTACTTTCTCCT	0
TTTTGCTTAGAACCAATAGAATTATTATTATTATTATTATTATTTTTTTTATTTTATTTT	0
TTTTTTTTTGAGACAGAGTCTCTGCTCTGTCACCCAGGCTGGAGTGCAGTGGCACGATCT	0
GGCCTCACTGCAACCTCCACCTCCCAGGTTCAAGTGATTCTCCTGCGTCAGCCTTCTGAG	0
TACCTGGGATTACAGGTGCGTGCCAACACTTTGAGGTCTCAAACTCCTGACCTCAAGTGA	0
TCAGCCCACCTCAACCTCCCAAAGGGCTGGGATTATAGGTGTAAGCCACTGTGCTCAGCC	0
CCAGTAGAAAATTTGAGGAGTATAAAAAAGTTGTAGAAGGTTTTAAGACTGCGCCTGGGC	0
TGAAGTAATATGAAGTAGTAGTCATTCATATATACATACATACATATATATGTATATATA	0
TGTATACACACACATATATATATTTCAAAGTATTAGCCTCCCGAGTAGCTGGGGTTACAG	0
GCATGTGCCACCACGCCCGGCTAATTTTTTGTAGTTTTAGTAGAGATGGAGTTTCTCCAT	0
GTTGGTCAGGCTGGTCTCGAACTCCCGACCTCAGGTGGTCTGCCTGCCTTGGCCTCCCAA	0
AGTGCTGGGATTACAGGTGTGAGCCACCAGGCCCCAGCCTTACCAGTATATTTGAAACCT	0
TTTTTTTTTTTTTATTGGAGACAGAGTCTTGCTCTTTCGCCCAGGCTGGAGTGCAGTGGC	0
ACGATCTCGGCTCACTGCAGCCTCCACCTCTTGGGTTCAAGTGATTCTTCTGCCTCAGCC	0
TCCTGAGTAGCTGGGACTACATGCACACACCACCACGCCCAGCTACTTTTTGTATTTTTA	0
GTAGAGACAGAGTTTCACCATGTTGGTGAGGATGGTCTTGATCTCCTGACCTTGTGATCC	0
GCCCACCTCGGCCTCCCAAAATGCTGGGATTAAAGGCGTGAGCCACCGCACCCGGCCAGA	0
AACCATTTTCTTTTTCTTGCAAGTAACAATATCATACTTCAGGGTTTTCTTGAGAAGGTA	0
GGTGGCATTGTAATTATTCCTTTAAAAAATTTTTATGTTTTGCTTTTATATAGTCACATC	0
CAGTCAGTGTTCAAATCTCATTCTTTTTCAGCTTTTTAAATTAATATCCAGGTAAGATCT	0
ACACATCACAATGATACATTTAATAATTGATATAATACTTAATAATATGTCCAATGGAAT	0
TGATCCGTTATCTTAAGTCTCTTTTGATCTGTAGATTCTCTGCCTAAAATAATTAGCTTG	0
GTATTGTTTGGGGCAAAGTAAATTATTATTCTAAAAACCTATTAAAAGCCTTTCTGGCTG	0
GGCATGGTGGCTCTCACTTGTAATCCCAGCACTTTGGGAGGCCAAGGTGGGCGGATCACG	0
AGGTCAGGAGATCGAGACTATCCTGGCCAACATGGTGAAACCCCCTCTCTACCAAAAATA	0
CAGGCGTGGCGGCACGTGCCTGTAATCCCAGCTGCTAGAGAGGCTGAGGCAGGAGAATTG	0
CTTGAACCAGGGAGATGGAGGTTGCAGTGAGCTGAGATCGTGCCATTGCACTCCAGCCTG	0
GTGACAGAGCAAGATTCCGTCTCAAAAAAAAAAAAAAAAAAAAAAATTACAGCCTTTCTA	0
ACTTTAATGTTTGTGGCTATGTTATTCTAATTGTATGAGCTATTTCCTAAAACATACTTT	0
CAAAATACTTCTTGATAGTTTTGGAAGAATGTATGTGGAATGAAGACTTTTCTGTTAACT	0
TACGTTTTTTTTCTGTTGTTGTTTTTTTTTTTTTGAGGCCGAGTTTCACTCTTGTCGCCC	0
AGGCTGGAGTGCAATGGCACGATCTCCGCTCACTGCAACCTCCACCTCCCGGCTTCCAGC	0
GATTCTCCTGCCTAAGCCTCCTGGGTAGCTGGGACTACAGGCGCCCACTACCAAGCCCAG	0
CTAATTTTTGTATTTTTAGTAAAGACAGTGTTTTGACATATTGGCCAGGCTAGTCTCGAA	0
CTCCTGGCCTCAAGTGATCCATCCGCCTCAGCCTCTCAAAGTGCTGGGATTACAAGCGTG	0
AGCCACTGTGCCTGGCCGAACTTATGATTTTTAATAGTTTATAAATACTCAGGGCTTACT	0
GTATCTATGTTTTACAGTGCAAAGTACCACATAATATTCTGGGTGGACATTTGTCTAACC	0
CTGTTAATTTAGTATCTTAAGAGATTTGCCACTTTTAGGCCATATGTATTTATAAGAGGG	0
ATAGAATAGGCTTTCTTGCATAATTTGAGGAATATCAGCAGTGTCTCCTTGCCTTCTTGT	0
TAATGCCTAAAATTCTCTTTTCGAGGGAAATTGCTTTTATTTTAACTCTGTATCCTATGA	0
AGATATAAATATTTCTATGGTCAGGGAGATTGAGAACCATTTTTTCTATATTAACATCTT	0
AGTACAAGTTATTTATCAGATTATCTTTACATTCTAAGGCTCTAGAGCAGAGACCTTGCC	0
CTGGATGAATAAACACCCTCAACCTTTAGCTCCTGTGTAGGTAAAATAAATTGAATTCAT	0
TCTCTTTCTCCTGTTACCACTCAGCAATCAAAGATAAAGTCACTTCAGTCTTTAGATTGA	0
AAAAGACTGACTTAGAACAATGTGCATGCACATACACATTTGCGTATGTGTATATACAGA	0
GAGTGGTAGAGGTATCATGAAGGGTTAATAGATAGTAGGACAAATTCAGCAAGAGATCAG	0
TAAAGGAGGGTGCCTGCCAATCAAGGCCTCCTTTATAATCTTCCCTAGGACAAGACCTAA	0
TAAGGAATTTCCTTTTCTTTAAGTGTAGCATATACCAACTTTTAATTCTAGTCTTTGCTA	0
TTTGAAAATGCTGATAATCTGTTATTTAAGATGTTTAAAGTGAATTTATTTGCTTTGTAC	0
TTTGCCATGAATTATTTTGGGCTCTAGCTCTGTGACTACCTTCAGTAAGGACAGATGTAT	0
TTATTTGTGGTATACATTGGGATTTTTTCCATTTTTTCCCCCTTTTGTTCTTGGGGAAAT	0
ATTCTAATAAATAAGAAACGCCTTTGACCAATGGTTAAATGGTGGTTAGTTTTGAGTTTT	0
TTCTCCCATCAATGATTTTATTCTTTTTCAAAAATGAAGAAATAAATTAGGCTAGAGTTT	0
CCTGGATACATGAAAACATGGACATGAAAAGTCAGGCTAGTCATGGTGGCTCATGTCTGT	0
AATCCCAGCACTGGGAGGCCAAGGTGGGAGGATTGCTTGAGGCAAAGGGTTTGGACAACA	0
GAGTGAGACCCCATCTCTACAAAAACATAAAATAGTTAGCTGGGCATGGTGGCAAGTGCC	0
TATAGTCCCAACTACTTGGGAGGCTGGGGCGGGAGGATTGCTGGAGCCTTGGAGTTTGAG	0
GCTGCAGTAAGCCATGATCATGCCACTGTACTCCAACCTGAGCTATGATGGTGCCACTGC	0
ACTGAAGCTGGGTGACAGTGAGACCCTGTGTCTTTAAAAGTCATTCTTTGAGGTTTCACA	0
GAGTTCCTTACAGAATTTTATTTATATTTTTTAATACCTACATGTAGCATAATTAATTAC	0
ATACTATAATTTATTTCATAACAGTGTAAAATGAACTTGTTCTAGCGAAATCTCTAATGT	0
AGATATTAAGCTCCTTGAAAGGAGAGTCTCTGTGTCTTTTGGTTTTGTATTCCCATTAGT	0
ATCTAGCTAACAGTAAAATCCTACTATAAGTGGGGTATAAAATCTGGCATATTGTTATTA	0
ATAGGTTAGTAAAATCATCAGTGTGATTTTGCACAGACGGCCAATAGTTATAAAGGCAAT	0
CACCAGTCATATCAGAACTGCAGCCTCCTGGTAAGAATAGTTGCTCAGAGTTTTTTCAGT	0
GAATGAGGATTTCTGTTTTTATTAATTATGCTAATACAGATTATTTAAGTTCCCACTTTT	0
CATTTAATTCTAAATACAACTACGTTGGGGATTATTATTATTTTTTTAAGAAAGGTATTA	0
TTGCCAGATGAGGTGGCTCACGCCTGTAATCCCAACATTTTGGTCAGGAGTTTGAGAGTA	0
GCCTGGCCAACATGGTGAAACCCTGTCTCTACTAAAAAATACAAAAATTAGGCTGAGCGC	0
AGTGGCTCCTGCCTGTAATCCCAGCATTTTGGGAGGCCGAGGCGGGCAGATCACCTGAGG	0
TCAGGAGTTTGAGACCAGACTGGCCAACATGGTGAAACCCTGTCTCTACTAAAAATACAA	0
AAATTAGCCAGGCATGGTGGCAGGTGCCTGTAATCCCAGCTACTCGGGAGGCTGAAGCAG	0
GAGAATTGCTTGAACCCTGGAGGTGGAGGTTGCGGTGACCTGAGATCGTGCCACTGCACT	0
CCAGCTGGGTGACAGAGCGAGACTCCCTCTCAAAATAAATAAATAAATACAAATACAAAA	0
ATTAGCTGGGCATGGTGACGTGGGCCTGTAATCCGAGCTACTCGGGAAGCTGAGGCAGGG	0
GAATCGCTTTAACACGGGAGGCAGAGGTTGCAGTGAGCCTAGATTGCGCTACTGCACTCC	0
AGCCTGGGTGACAGAATAAGAGTCTGACTCAAAAAAAAAAAAGCATTCTTTAATGTTTGG	0
TCACAATGACTAAAATAATCTTCCTTTGTTACCAGGTTGCCATAGTTTGATTATGTCCCC	0
CAAAGCTTGCATGTTGGAAACGTAATTGCTATTGAAAAAGTAGTAGGAGGTGGGATCTTT	0
TTAAGAGGTAATTAGGTCATGAGGGCTCCACCCTCATGAATGGATTAATCTCATTATCAT	0
GGGGGAGTGGGTTAGTTATTTCAGAAGTTGGCTCCAGATAAAAGGATGAGTACTGTTGAG	0
TATGCTTTCTCACCATATGATGCCTCCTGCCATGGGATGACCTTCACCAGATGTTGGTGC	0
TATGCCCTTGGACTCCTAGTCTCTAGAACTGTGAGCCAAATAAACATGTTTTGTTGTTGT	0
CGTTGTTGTTGTTGTTTTTTGAGACAGAATCTCTCTGTCACCCAGGCTGGAGTGCAGTGT	0
GGTGATGATAGCTCACTGCAGCCTTAAAATCCTGGACTCAAGCTCCTGCCACTTCAGCCT	0
CCCGAGTAGCTGGGACTATAGGCACATGTAACTCTGCCCAGCCAATTTTTTAATGTTTTA	0
TAGAGATCTCACTTTTTTGTTGTTCAGGCTGGTCTTAAACTTCTGGCCTCAACTCAGCCT	0
CCCAAAGTATTGGGATTACAAGCATGAGTCATTGTGTCAGCCCTACATTCTTTAAAAATT	0
ACCCAATCTGTGGCATTATGTTATTGCAGTGAAAATGGATAAAGACATAGGCTTTTCTAT	0
AGAGTTGGATAGAATTAAAATTTTGTTCTTAAATAATTCAACAAGAACTACCTCAGGTTA	0
TTTCCTGTATTTGACTTTCCCCACTTATGTTTCTCATACCTGTTTAATGTCTCTTAGTCT	0
TTTTTTTTTTTTATTTTGAGATGGGGTCTTGCTCTGTCGCCCAGGCTGGAGTGCAGTGGT	0
TCAATCTTGGCTCACTGCAAGCTCTGCCTCCCGGGTTCATGCTATTCTCCTGCCTCAGCC	0
TCCCGAGTAGCTGGGACTACAGGTGCCCGCCACCACGCCCAGCTAATTTTTTGTATTTTT	0
TGTAGAGACCGGGTTTCACTGTGTTAGCCAGGATGGTCTCGATCTCCTGACCTTGTGATC	0
TGCCCGCCTCGGCCTCCCAAAGTGCTGGCATTACAGGCGTGAGCCACCGCACCCGGCCAG	0
TCTCTTAGTCTTCAACTGTTATTGTTTCTCATAGTGGTGGTATGCCTGGTGAAAGACTAT	0
TAAAACCCCATTTTTGGGCAAAAGGGTTTACTCCTGTTTGTGTTACACTGATATTTCATT	0
TCTATTTTATGATTTTCATTTCTAACTCTCAACTCTCTGAAAGAATTAGGCAAGCAGAAA	0
ATGGGAGAAAATTCTAATTCTGGGGTCTTTTAACACTCTCCAATATTACTAACCATTCTG	0
TCTAAAGATGAAGGTAGTGTCCAGATGAAATTAGACTATATCATCCTCTGTGGATATTGT	0
GGAGAAATGCAAGTCTTGACTGCAAGGCACTGTGAGTTGCTTATCGGATATTTTTGGCAT	0
TATTTATATTAGTAAATGAACTAGAATTTCATTGAAAATTTAAAGCCTTAGAAATTGGAC	0
TACGAAGTCATGCTAGTTAGTGTCATATAGCAGTGTCCTTATTCCTTTTTTGTTCACATA	0
CTTCCTTAAAAAATTTCTGAAAGCTGTGTATGTGGGAAGAGGATGTGACTCTAAAGGGAT	0
AGCACGAGGGTCATGTATCTACTCTGTGTCCTGTACAAGCAGGTGGTGAGTCCATAAATC	0
TGTGCATGTATTAAAATTCATAGAACTGTACACAAAAAGAAAATAGCTATCTACTCTGTT	0
GCACATGCTTTGCAAGAGCATCTAAGAGCTTTGGGTGACATCTAAAACCTTTTTCACTAC	0
AAGTTTTAAAAAGTGCTAATTCTATCATTTTTGTTGTGTTATAAATACAGTCAGTCCTTC	0
ACATCTCCAGGTTCTGCATCTTGGTTGGATTCAGCCAAGCACAGATTGAGAATATTTGAG	0
GGACAAAAAACAATAAAAAATATACAACGGAAAAAAAAAATAACAAATACAGTATAACAA	0
CTATTTATGTAGAATTTACATTGTATTAGATATTATCAGTAATCTAGAGATGACTAAAAG	0
TATATCAGAAGATGTGCATAGGTTATGTGCAAATACCATGCTATTTTATATAAAGGACTT	0
AAAGATCTGTGGATTTTGGTATCTGCTAGGGGTCCCTGTGGAAACCGTGGGACAACTGTA	0
ATGTCATTTTAAAATGGAACTGCATCAGCATTATTTTAAATGTATCCAGGAACCTAATAT	0
TGCAGGAATTTGTTACTTACCATTATCTATTTAAAAATATACATGAACAAGCTCTTCTTT	0
AACAGCTGAATTTGTAACTTATCTCTGTTTTTATTTGGATTTGTATTTCTCTTTTAATTT	0
GTTGTTGTTGTTGTTTGTTTGTTTTTGAGATGGAGTCTTGCTGTGTCACCCAGGCTGGAG	0
TGCAGTGGCACGATCTCGGCTCATTGCAACCTCTGCCTCCCGGGTTAAAGTTTCTCCTGC	0
CTCAGTCTCCTGAGTAGCTGGGATTACTGGCGCCTGCCACCACACCCCGCAGAGTTTTGT	0
ATTTTTTAGTAGAGACTGAGTTTTGCCATGTTGGCCAGGCTGGTCTTGAACTCTTGGCCT	0
CAAGTGATCTTCCCACCTTGGTGCCCAGCCTGTATTTCTGTTTTTAAAAAAATGTTTAAT	0
TGCTACATATTTTTACATTTATTGGGTATATGTGATTATTTGTTACATGCATAGAATGAG	0
TAATGGTTAAGTCAGAGTATTTGGGGTGTCCATCACCTTGGGTATTTATCATTTCTATGT	0
GTTGGGAACATTTCAGATCCTCTTTTCTAGCTACCTAGAAATGTAAAATACGTTGTTTCT	0
AACTATAGTCACTCCACTCTGTCAATGAACATTAGAACTTACTTCACTCTGTTAATGAAC	0
ATTAGAATTTTTAATCTTCTTACAGTTAAGTTTATACCCATTAATCTCTCTTCATTCCCA	0
CCTCCCACTCTTTTCAGCCATCTATAATTTTATACTCTCGCTCCATGAGATCAACTGTCA	0
CATAAAAGCGAGAACATGTGGTATTTGTCTTTTTGTGCCTGGTTTATTTCACTTAACATA	0
ATGACCCTCAGTTCCATCCGTGTTGCTGCAGATGACATGATTTCATTCTTTTTTTATGGC	0
CAAATAGATTTCCCTTGTGTATATGTGGTATATACACCACATTTTCTCTATCCATTTGTT	0
GATTTATAGACACTTAGGTTAATTCCATATCTTTCCTATTGTGTATAATGCTGAAACAAA	0
CGTGAATGCAGGTAGTCTTTTGATATACTAATTTCTTTTCCTTTGGATTAATACCTAGTA	0
GTGGGATTGCAGGATCGTGTGGTAGTTCTATTTTTAATTTTTTGAGAAATCTCCAACTGT	0
TTTTCATAGTAGCTGTACTAATTTACATTCCCACCAACAGCATATGAGATTTCCCTTTTC	0
TCTGCATTCTTACCAGCATCTGTTATTTTTTGTCTTTTTAATAGCAGCCATTCCAAGTGG	0
GGTAACATAATATCTCATTGTGGTTTTGATTTGCATTTCCCTGATGGTTAGTGATACAGA	0
ACATTTTTTCTTTTTTTTTTTTTTTTTTGAGATGAAGTCTTGTTCTGTCACCAAGGCTGG	0
AGTGCAGCGATGTGATCTCGGCTCCCTGCAACCTCTGCCTTCCAGGTTCAAGCGATTCTC	0
CTCCCTCAGCCTCCAGAGTAGCTGGGATTACAGGCAGGCACCATCATGCCCAGCTAATTT	0
TTGTATTTTTAGTAGAGACGGGGTTTCACCATGTTGGTCAGGCTGGTCTCGAACTCCTGC	0
CCTCGTGATCCACCCACCTTGGCCTCCCAAAGTGCTGGGATTACAGGCGTGAGCCACCGC	0
GCCCTGCCAGGAACATTTTTTCATATACCTGTTAGCTATTTGAGAAATGTCTATCCATGT	0
CCTTTTTCCACTTGTTAAATGAGTTTGATTTTCTTTTTTTTTTTTTTTTTAGTATTGAGT	0
TGAATTCTTTGTATATTCTGAGTATTAGTTCCTTATAAGATGAATAGTTTGCAAATATTT	0
TCTCCCATTAAACAGGTTGTCACTTAACTCTTGATTGTTCCCTTTGCTGTGCAGAAGCTT	0
TTTTTGGCTTAATATAGCTCCATTTGTCTGTTTTTGTTTTTGCTATCTGTGTTTTTGAGG	0
TCTTAGCCATAAAATCTTTGCCTAGATCAATGTCCTGAAGCATTTTTCCTATGTTTTCTT	0
CTAGTTGTTTTCTAGCGTCAGGTCTGACGTTTAAAAGTCTTGAATCTGGGCCAGGTGTGG	0
TGGCTCATGCCTGTAATCCCAGCACTTAGGGAGGCCGAGGCGGGCAGATCACCTGAGGTC	0
AGGAGTTCGAGACCAATCTGGCCAACATGGTAAAACCCCGTCTCTACTGTGAATACAAAA	0
AATTAGCTGGGCGTGGTAGCATGTGCCTGTAATCCCAGCTACTTGGGAGGCTGAGACAGG	0
AGAATCGCCGGAACCTAGGAGGCAGAGGTTGCAGTGAGCCAAGGTCGCGCCACTACACTC	0
CAGCCTGGGCAACAAGAGCGAAACTCCGTCTGGAAAAAAAAAAAATAAAGTCTTGTGTCT	0
GGCTGGGATTATATACTGAGGTAGAACATCATGATTTAGCTATTATCTCAATGATCTAGT	0
GTGTGTTTTTGTTATTTCCCTGGCATAACTGTCCCCTCCCCCATAATCCAGAAAAGTAAA	0
AGTATGTATTTATCTAGAAGAAGCACTCTTGTAAATTGTTACTGTTATGTTAATGGCTTC	0
TCAATGCCAACAAAATAAATCTGAACTTCGTAGTGTGACATTCAAGGCCATCTAAGATCT	0
GGTCCTTGCTTACCTCCTCTACTTTAATATTCTTAGCACATCATTTCTATGCACACATAC	0
CCTCTGCACAAAAAGCAAATGGAAAATCTGGGGCTGTACTAGTTTTTTTTTTTAATTTCC	0
AAAACGTATTATGGAGTTTTGTTGTCATCAGTCACCCTCTACCTGGAATGCCTTCTTCCT	0
CATTCACTTTACCTGCTTCAAATGGTTGATATAAAAATGACTTGCTAGTGCCTTTAAACT	0
GGAGGTGGTACATGGGGACACAGATCTCATCCTTCCAGTTTATTGGTATATACCTGGTTC	0
CTGTTACAGTAGTTGGCACATAGCAGGTGTTTACTAAATATTTGAGTAATTAATACATTG	0
ATAAATTATAGTTATGCATTTATAACTTTTACATGCTGTGTCACAATGTCTGCATCATTC	0
ACCTCACTTCATCTCATCATGTAGCTATTTTATCATCTCACATTATCACTGGAAGAAGGG	0
TGAGTACAGCACAAGATACATTTGAGACATAGATCACATTCACCTAACTTCTACTACAAT	0
ATAAATTGTAATTATTATATTTATTCTATTTTATTGTTCATCTCTTGCCTTACCTAATTT	0
ATGAATTAAACTTTATCATAGGCTTATTTGTGTAGGAAAAAAGCATAGTATATATAGGGT	0
TTGGTACTATCCAAGGTTTCAGGAATCCACTGGCGGTCTTGGAATGTATCTCATGAGAGC	0
AAGGTGAGACTACTCTACACAGATACATTCATATATATTTCATGCATAGAAACTATAGTG	0
TATGAGTAAGCAGTTGTTGCATGCTTCCATAGTCTCAAGGGAAACAGCTGACTGCTTGGG	0
TTACAAAGGATTGTATTGTAGATCTTGAGGAATGATCTAGTTTTATTTGCAAGTCCCTCC	0
TCAGGAATGTCAGCTCTGAACTTGAGGTCATAGTACCAGGTGCTAGCAACATTGAGTTTG	0
GGAATTCTATTAGGGAAAGAGGATTGGCACATTCCTTTCATCCCTTAGATATTTCATTAT	0
CTTTTGCCTAAATAACATAGGCAATGGTGTTTTTCTGAAGATGCAAAGATCTTGGAATGC	0
TGAATTCCACATATTTTATGTGTTTAGGAAGGACCTTACTTTCACCTAAACTTTTGTTAC	0
AATTCTGAGCAGAAGGTAATTATATCTAAAATAAGTGTGGAAATTTAAAATTCAAGTGAA	0
GCTGCAAAATTCTCATCTGTAGTTATTCAATAATAACTATGTGTCCTATGATATGACATT	0
CATGGCATGACTTTTTATTATTTACATATAACTGGCATGAAAATGTGCTTCAACACATTT	0
TCTGCTTTTTTTCTCTTAATTTAAAAAATCGTCACACAGTAAAATGGATTTTGTTGGTTT	0
ATTGTACGGTTCTGTGAATTTTAACACATGTAAATTCGCATAACCCCACAAACAGCGGAA	0
CAGTTTCATCACCCCAAAAGACTGTCTCATGCAATCCCTCTGTAGTCACATATTCCCCCC	0
CTTTAATCCCTGGCAGCCACTGATGTGTTCTCCACCACTAGAGTTTTGTCTTTCAGCAGT	0
GTCATAGAGCTAGAATCATATAGTATGAGATCTTTTGAGATTGGCTTCTGTGGGAGACTC	0
AGCAAAATGCCTTTGAGATTCATCCAACTTGTGTCTATCAATACTTCATTCCTTTGTATT	0
GTTGAGTGGTATTCCATAGTATGGATGTGTACCACACCTTGTTTATCCCTTCATTCACTG	0
AAGGACATTTAAGTTGCTTTCAGTTTGGGACAATTTTCTTTTCTTTTTTTGTTTTTTTGA	0
GACGGAGTCTCACTCTGTCATCCAGACTGGAGTGCGGTGGCGCGATCACAGCTCACTGCA	0
ACCTCCGCCTCCTGGGTTCAAGCGATTCTCCTGCCTCAGCCTCTCAAGTCACTGGGATTA	0
CAGGTACCTGCCACAATGCCCAGCTAATTTTTGTATTTTTAGTAGAGACAGGGTTTCACC	0
ATGTTAGCCAGGCTGTTCTCGAACTCCTGACCGCAAGTGATCCACCCGCCTCATCCTCCC	0
AAAGTGCTGGGGTTACAGGTGTTAGCCACTGCGCCTGGCCCAGTTTGGGACAATTTTCAA	0
TAGAGCTGCCATAAACATTTGTGTTCAGGTTTTTGTGTGAACTTAAGTTTCCATTTTTCC	0
AGTGTAAATACTCAAGAATGGGATTGCCAGGTCCTATGGTAAGTGTTTGACTTTATAACA	0
AACTGCCCAACTGCTTTCCAGAGTGGCTACACCATTTTGTGTTCCCCTCAGCAACATGTA	0
AGAGTTCCAGTTGGTCTGCTTGCTTGTCAGCACTTGATGTCAGTATTTTCTGTCTTAGCC	0
ATTCCAATAGGCATATAGTGGTGTCTCATTGTGGTTTTAATTTGTATTTTCTTAATGGCT	0
GTTGAACATCTTTTCATGTGCTTATTTGCTATTTGTATAACCTTTTTGGTGAAATGTCTG	0
TTCAAGTTCTCTTTTGGTTTTTAAATGGGTTGTTAGAGCCTCAACTCATTTTTGCTTGGG	0
CTTTGTACCAACAGTAATGTTTCTTGTTCCCATTGCTTTTCTTATTTTCTTTCCTTTCCA	0
CCACACCCCATAGGACTCTCTTTGATATTTTTTTCTTATTAAAAAGACAATGTTGCAGGA	0
CTTCAGAGACATACTGTTGGCTAGGTTTTAAATGTGGGTTCTGCTATAATTCACCTTGTG	0
ATCTCAGACAAGTTAATTACTTGATAGGATTATTGTGAGAATTAGATAATTTTAAATGAT	0
GTATATGAAGTGCTTGATACATAGCTGTATTTAAACCTTTCTTTTTCCTCTCAGTTCTTA	0
TCTCAAGAGTCCATTCCCTATAATACTAGTCTTCTGAGATGCTTAGTGAAAAGAATATCT	0
GTGAGAAAAGAAATCTGAGATACATTACATGCTCTAGCTATTTTTTGGGGTTTTTTAAAT	0
TTATTTTTTAATTTTTTTTAAAAACAGAGTCTCGCTCTGTTGCCCAGGCTGGAATGCAGT	0
GGCTTGATCTCGGCTCACTGCAACCTTTGCCTCCTGGGTTCAAGCAATTCTCCTGCCTCA	0
GTCTCCCAGGTAGCTGCGGTTACAGACGTGTACCACCATGCCCGGCTAATTTTTGTATTT	0
TTAGTAGAGAAGGGGTTTCGCCATATTGGCCCAGCTGGTCTTGAGTTCCTGACTTCAGGT	0
GATCTGCCTGCCTTGGCCTCCCGAAGTGCTAGGATTACAGGTGTGAGCCACCTCTAGCTA	0
TCTTTTGGATGGTTTCTAGGAACGTGAATATATTAATGGCTTTTATAAGTTAGCCATTTC	0
TTTATTGTTGGACTTGTTATATTCAGCATTTTCCAATCTTATTTGACTATGGAACACTTG	0
ACTTGTGACATCTATTTAGCCTACTTTTATGAAACACACTTTGGGAAATATTGACTCATT	0
CAGCATGTGTGTTAGTCCATTTTGCGTTGCTATAACAGAATACTTGAGACTGGGTAATTA	0
TAATGAACAGAAATTCATTTCTCAGAGTTCTGGAGGCTGGGAGGTCCAAGATCAACGGGC	0
CGGCATCTGTCTTGCTGCATCATGGCAGAAGACATCACCTGGTGGAAGGGCAAAGAGAGT	0
GAGAAAGAGAGCACGAGGGGTTGAACTCTCAGCCTCAAGCTATTTTATATTGACATTAAT	0
CCATTTATGAGGGTAGAGCCGTCATGTCCTAAACACCTCCCATTAGGCCCCATCTCCCAG	0
CACTGTTGCATTGAGGATCAAGTTTCTAACATACAAACTTTGGGGGACACATTCAAACCA	0
CAGCAGCATGTTACCTCAGTATGGCACCTGATAAGTACTCGTTATTTCTTTATTGAGAGA	0
GGGTCTCGCTGTGTCATCCAGGCTGGAGTACATTAGCACAGTCTCAGCTGACTGCAGCCT	0
TGATCTCTCAGCCTGAAGCAATCCTCCTGTCTCAGCCTCTAGAGTAGTTTGGACTACAGG	0
CACGCGCCACCACGCCTAGCTGATTTTATTCATTTTTTGTAGAGATGAGGTCTCACTATG	0
TTGCCCAGGCTGATCATAAACTCCAGAGATTTTACCACCTTGGTCTCCCAAAGTGCCAGA	0
ATTACAGGTGTGAGCCGCCACACCTGGCCAAGTACTCATTATTTATCAAACATATTCATG	0
CATGGTATCATTTAGTTTTTAAATCTGTTTTTCCTTTTTTTTTTTTTTCTTTTGAGGTAG	0
GGTATCCCTGTGTTGTCCAGGCTAGTCTTGAACTCCTGAGTTCAAGTGATCCTCCTACCT	0
GAGCCTCCCAAGAAGCTGGAATTACAGATGGGCACTATTGTGCCAGGCTTAAATCTTGAA	0
AATTAGCATTATAAAAATACTGTAATTCATACCTTGAGAGGGGTATGTAGCTTATCAAGT	0
CTTTTGCTTTTTTTAAAGAAAAAATGTTCTCTGTTAATGACCCTTTATCCCTATTTGTAT	0
AGGAAGTTCTAGGCAGTTTGGTCCCTAGACTACTAGCATTGGTATCACCTCTGAATGATA	0
TTAGAAATGCAGGCTGGGCATGGTGGCTCACACCTATAATCCCAGCACTTTGGGAGGCCG	0
AGGTGGGAGGATTGCTTGAGGCCAGGTGTTTGAGACCAGCCTTTGCAACAGAGACCCTGT	0
CTCTACAAAAAATGAAAAAACTAGCCAGGTGTGGTGGCTTGTGCTTGTAGTGGTATCTCA	0
TTGTGGTTTTAATTTGTATTTTCTTAATGGCTGTTGAACATCTTTTCATGTCCCCCACTG	0
CCTCGCCACACAGAATTATTTGGCTCCAAATGTCAATAGTGTCATGGTTGAAAAACCCTG	0
GCTTAAATGATTACATTTGGAAAATTATGAATTGTCATATATGGTACATAATGTTTGTCT	0
TATTATTAAGAATATAACTAAGATATTTTTAAAAGACTCATATCTCAGTATTTCAAAGCA	0
TGAATTTTTATCATAAAATATATAAGGAAGATGAAGGAAATTGGAGCAAATCTGTGTAAT	0
CTTGGACAAGTTATTTACCTGATAGGATTATTACGAGAATTAGATAATGTAGATATGTAC	0
TAATTGTATACATACTAATCTAATAATTATATATTTATATTTGTTCCAAAAGTTTGGAAT	0
TTCAGCTTAAGTGGTATTTTGATATATAGGAATGATGTAGAAGTATATACTTTTACAAAA	0
TGTTTTATTTTTTATTTTAAAATTTATTTTATTTTTAGAGATGGGGTCTCACTATGTTGC	0
CCAGGCTGGTCTTGAACTCCTGGCCTCAGGTGATCCTCCTGCCTCAGCCTCGTGAATAAT	0
TGGGATTGCAGATGTAAGCCACCACCCCCGGCTGAAGTAGATACTTAATATTTATGAGTA	0
TTAATAGTTATATGAATATTATAGAAGTTATATAAGTATGGTATACAAGTTATATAAAAT	0
ACAAGTTATGTATGTTTTTGTTTTGGTTCTTGAGGTGGAGTCTCACTCTGTCACCCAGGC	0
TGGCGTGCAGTGGCGCCATCTTGGCTCACTGCAACTTCCACCTTCCGGGTTCAAGCAATT	0
CTCCTGCCTCAGCCTTCCCTGTAGCTGGGACTACAGGTGCATGCCGTCATACCCAGCTAA	0
TTTTTGCATTTTTAATAGAGACAGGGTTTCACCACGTTGGCCAGGCCAGTCTTGAACTCC	0
TGACCTCAGTTGATACGCCCACCTTGGCCTCCCAAAGTGCTGGGATTACAGGCATGAGGC	0
ACCACACCCAGCCTTTATGTTTTATATAGGTTATATATACAAGTTATATATATAAGCATT	0
ATACAAGTATTTTTATAAGACATTATTTTGTATTAATATAAGCAGTTTCAGAAAAGCCTG	0
TACTTCATTACATCATTTAAACCCGTATTTGAGAGATTAATAAAATTCTGTATTAGTCTA	0
TATTGGTCAAGTATAAATCAGTGTAGCAGCCCATGGCTATTAATCAAAATTTTAGGAAGT	0
CTTCAAGGTAATGACAGTTGCAAAAACAACCAAAAACGACACATTTTGAAGTGACAGGCT	0
ACCATATTTTCTAGCTCTTTCTTAAACAGATGTATCTCTTAAATTCATGGTCAGAAAATC	0
AACAAATCAGCTGAACCAGAAATCCCATCATAAACAGCTGTTGCCGATAGTTTATGGAAT	0
GATGTCAGTATATTTGAGCCAATATGTTGAGTAGGACTACTTATTCCTTCACCAGCAAGC	0
TGTGATAATCTTCATGTGTTCTGTGACTATTTTACTATGTGTTACCTTGCTTGTGGAGCA	0
GTGGTGTAGACCCTCTTTATGAATTGGAAAACTGATTGACCTTAGACTACAGGTTCTAAG	0
GATTACAGATTAAAGAGGTTATCTGTACTTACAGCATGTATTTTATTCACATTAAGTTGA	0
ATTTAGGTTACATCCAAGTTATACTGTTCACTTTTAGATGAGGAAACTGAAGAAATGCTG	0
TTAACTTGATCACAGATGTAGTAAGTGGTAGAATTAGTATTCAGACCCAGGGAATCTGGC	0
TCTGGCATCTATGCTCTTGACCACCATGCTCTACTGCTGATTTATACTCATAATATAACA	0
GCTGCCATGCAGCTATTATTATAATTAAATTAATTTCATATTGCCTCACACTTCACATGT	0
GTTAGGTACTCAATAAATGGGAGATGATATTATATTCTCATTAAGTACAACTAGAAAGTT	0
CTACAAGGCATGACTCTTTTCTGTTAATATGCTGTATTATATATTGATTTCCATATGTTG	0
AACTAACCTTGCACTCTAGGGACAAATCATAGTTGGTATAGTAAAATAATCTTATTATCC	0
TGCTAGATTTGGTTTGCTAGTATTAAATAATTTATTGAGGACTTTTGCATCTATATTCAT	0
AAGGAATGTTCTTTTTGTGTGTGTGCGCTACCCATGTCTGGCTTTATGTTTTCTTAAATT	0
CATTCTTCACCATCCACTCCCTCATCATGGAAAAGGACTTACGTTAGTCACTGGTTTCTA	0
GCCTTAGGTCAGAGGCCAGTTTCACTACGTAAGTGCAGAAAGACAATCAGGTGGTTGTGG	0
GGGTCCCTTAAACTTTCTGGTTGTGATAGTCCAAGAAAATTGATCTCTGAACCAGGAGGC	0
AGAATTCCAAATCCTATTCCAGAATTGTATCTCTACATCTTACCACATGGTCTGTTCATC	0
TGTGAAATGGGATAATATAATATTTTTAGCAGAGTTAACATGAGGGTTCATTATAATATA	0
TGTAAAGCACCTGGTTTATATAACCAAGTATTCAACACCTGTTATGTATTATTTCTCTCC	0
CATTCTCTATCTTCTAAATTGCTCTTGGATATTGTGATGCTCAAAAGTCCAGAATTTAAT	0
TTTTCCTGTTGTGGAGTTAGTATTTCATTGCTTTTCTCTACCTTTTGCCTATTCTTTCCT	0
GTCCCCAATCCTAGTCCTCACAATCTGGCTCAGCATTCAGGAAGAAATTTGATGTCTGAT	0
TTGTATTCTTTCCTTGACTCTCCTATGGTCTCCTTTTATTTGTGAACACCGTATTCCACC	0
CTTCTGCCATCAAGATAGAATCAGTGGAAATCTAGCAAAACTGAAAAGGAAAATGGAAAT	0
GAACCATTCTTTCGAGACGGTTTAAATACACAAAGTCATTCCTTTCTTAGCCTGGGCCCA	0
GCTATCCTGGTGAAGAAACTCTACTAGCTCCTATGCTTAAAGATTCTGTAATTTGGGCCA	0
GGTGCAGTGGCTCATGCCTGTTATCCTAGCACTTTGGGAGGCTGACGCAGGAGGATCGCT	0
TGAGGCCAGGAGTATGAGGCTGCAGTAAGCCGTGATTGCACCATTGCACTCCAGCCTGGG	0
CAACAGAGCGAGACTCTGTCTCAAAAAAAAAAAAAAAGATTCTGTAATTTGTCTTTTGGA	0
TAACTTTAAAGGGCCTTTCTTTCCTCACTCCCTCCTACCTGATCAATGGACTAGTGCACT	0
AGAAAGACATTACAGGCTAAGTATCCCTTATTTGAAATGCTTGGGACCAAAAGTGTTTCG	0
AATTTTGGATGTTTTTCAGATTTTGGAATATTTGCATACCAGTTCAGTATTCCTAAGTTT	0
TTTTTTTTTTGAGACAGTCTCCCTCTGTTACCCAGTCTGGAGTACAGTGGCATGATCTTG	0
GCTCACTGCAACCTCCGCCTCCCGGGTTCAAGTGATTTTCCTGCCTCAGCCTACCGAGTA	0
GCTGAGATTATAGGCACACGCCATCGGGCCCAGCTAATTTTTTGTATTTTTAGTGGAGAC	0
CAGGGTTTCACCATGTTGGCCAGGCTGGTCTCGAACTCCTGACCTCATGTGATCTGCTTG	0
CCTCAGCCTCCCAAAGTTCTGGGATTATAGGTGTGACTGTGCCCAGACCGTATCCCTAAT	0
TTGAATATCCAAAATCCTAAATGCTCCAGTGAACATTTTCCTTGAGTGTCATGTCAGTCC	0
ACAGAAAGTTTCAGATTTTGGAGCATTTTAGGTTGTTGGATTAAGAATACTCAACCTGTA	0
TTGGTAGTGGTGGTGGAGTTAAAGCAGAGTTGTTGCTGCTGCATGATTTTTACCTCTCAT	0
AAATAAAGCCAGCGATAACAATGAGCTTTATTGTGAGTCATTCACTGTTTGATACTGACA	0
GAGCATCTATTAAAAATTAATTTAATAGAGTTTTATTTATTTATTTATTTATTTATTTAT	0
TTATTTATTTATTTATTTATTTTGAGACAGACTCTCACTCACTCTGTTGCCCAAGTGGGA	0
ATGCAGTGGCGCCATCTCAGCTCACTGCAGCCTCTGTTTCCCTGGTTCACGCAATTCTCC	0
TGCGTCACCTTTCCAAGTGACCGGGACTACAGGTGCCACCACCACGCCAAGCTAATTTTT	0
TGTATGTTTTTAATAGAGACGGGGTTTCGTCAAGTTGACCAGGATGGTCTTTGAACTCCT	0
GGCCTCAAGTGATCCATCCTTCTTGGCCTCCCAAAGTGCTGGGATTACAGGTGTGAGCCA	0
CCATGCCAGGCCTAGTAAAGTTTTATTAACTAAGGTATGTAATGAAAAATTTCCAGTGCT	0
TTTGTAACTTCCATGATAGTCTTGTTTGAAGCTGGAGAAAAATGATGTTCAGCAGTGAAA	0
GCACAGGGACTGAATCCTGAGCATGCTTTTATAAATTATTTGAGCAACAACAAAACTATA	0
TTAGTGTGTCCTAAACCAAAATTTTGTAATTTCAAGTATGGTTTTTCTCCTTCTTACTTC	0
TAACACATTCTATATGGAGGATCAGAATTCTATTGCTTTGGGTAGCCAGTAGCTGCTGAA	0
ATAAGGGTAGTGAATAGGTGCTTTGTTTCTCTTGGTTAAGGCAGTTTGAGTTCAGCCAGT	0
AGGAAATAGCTTGCAGCCAGTACCCAAATATATGTAGGGAGTGTATATACATATAGACAT	0
ACCTCTTCATAAATATTGGAGAACTAGCTCCGCAGGTCTGAAACAAGAAGAACCTGTTTT	0
TTTGTTGTTTTGTTTTGTTTTTTATTTTTAACATCATATGAAAAGCTTGTTATGTTAGTA	0
CATTATCTACAGTACAGTGACAGGTGTCCTAAAAGAGTAAGGTTAGGGAAACTTTATAAG	0
AAATATTTCCTAATGAATACCCACACATACATTGTCTTTTTTGGTGAGATGTTTGTGAGG	0
TGAGCCATATATTAGGGAAGATTTTTGTTCAGCTCATCCTTTTTTTGAGGAAAAACCAAA	0
GGGAAGGACACTGTGTATTCAATTTTTGGTCCAAATAAGGTTGTTCCAAGAAGAGATGGA	0
AATTGTCCAGTCATACTAGAGAAAAAGTTATTTTTTTTGGATGGATTCTAAGTTCTGGCA	0
TGAGCTGTATAATTTTTTTTTTTTTTTTTTAATTGAGATGGAGTCTTGCTCTGTCTCCCA	0
GACTGGAGTGTAGTGGCCCGATCTCGGCTCATTGCAACCTCTGCCACCTAGGTTCAAGCG	0
ATTCTTGTGCCTCAGCCTCCTGAGTAGCTGGGACTAAAGGCATATGCCACCACGCCTGGC	0
TAATTTTTTTGTATTTTTAATAGAGACGGGTTTCACCATGTTGGCCATGCTGGTCTCAAA	0
CTCTTGATCTCAGGTAGTCCGCCTGCCTCGGCCTCCCAAAGTGCTGGGATTACAGGTGTG	0
AGCCACCGCGCCTGGCCGAGCTGTATAAATTTTAAAAACTGTTCTCTGAGTCATTGTGCA	0
TTCACTTTGGAAAAATTTGTGATTACCCTGTTGCTGGGAGTAAATGGCAGACATTTCCAG	0
TTTCCTTTGATGAAATGGATTGTTTGGTAAGCACATGCATATCGTTCCGATTAGTCTGTT	0
AGGTTTAACTCTTAAATATCATCACGTGTATAGGCAGATGAATCAAGATCAGCCGACTTT	0
GGGGCCTGGCTGTTTTCAAAGTCTTCACCAGAAGATAAGAAAAGGACTTTTCCAGTTCTT	0
TTTGTACCACTCTCTATTGCATTAGAGAGGCAGCCTGGTATAGTGAAAAGAGCATGGGCT	0
TTGGAATTAGAAAAGACCTAGTGTTTTGAATCCTGGTTACACCAACTAGCTTTGGGACTT	0
GAACAAGTTAATTGACATTTCCAAGTATTTGTAAGTTATGATAATAATGCCTGTCTTTCA	0
GGGCTGTAGGTAATGATGTTATAAATTACAGTATATCAGAAGTACTTGGGGCTGCTATGT	0
GCAAGGTACAGTGATTAAATACAGAGGAAAATCCGTGATCATACTGTCAAATGCTAACAG	0
CTGTTTAAAGATGAGTCTTTCCCAAATGTGAATACCGTAATAATTATCTCAGAACACCTA	0
TACCTTCAATAAGAAGGCAAATAATAATCTAATAAATAATGAGAAGGGATGCTATTAGGG	0
AGATGATATTAAGAGGTTCTTTTGGCCAGAACACAAGAATCCCTGTGTTCTACCATAGGT	0
CAGTCCTTCAGCCAGTATTCTGTTTCAAGGATGAAATCTGCACATGGTACTAAGTAAGGC	0
AGGATTACACTTTCTATCATCAGCAGTAGGTTTGGCCTCAAGCCCCGGTGAAGAAACATA	0
ATTGGTTAGGACCGAATTAGAGATCTTACCTTTCTAGTTGCATGAAAGGGCCATACTTTT	0
AATAAGAGGCAGGAGGAAAACACAGTAGACACAATATGTGGCTCAGTCAGAGTTTCCGAA	0
TATAATAAATTATAGCAAGTCCTCTATTTCCTTGAGGATAGAGTCGAAAGACAAGATCCT	0
GTTTGATCCTTGTGAGAAGAATGAAGAGCTGGGTGAGGAGAGAGGAGACGTGGAACATGT	0
ATTTCATAAAGACCGACACATAATTAAGTGTAACATTTAAAAATCACAAACTCATTGGAA	0
TAAATTTCTGAAGTATTTGAACTTTGAAAACTTAGCTATTTGACTTGGGGAACTTGTGGG	0
GATTATTTATACTTTTGGGCAGTTGGTTTTTGGCCATAATGTGATAAATGAATGTTGTAG	0
CAGTTCAGGCAAGGAAATAATGAGGAGCTGAATTAAGATAATGGTACCAAATGAAGAGGA	0
ACGGATGGGTTTGAGAGATATTTAAGAGGTATGATTCATAGGATATACTCATAGAGTGAA	0
TTAGGGAAGAAAGAGGACTCTAGAATGATCATGATGTTTCTGGGTTGGATGCCTGGATAT	0
GCCATTAGCAACAACAAAACATACACATGTACATGTACATGAAACAGAAGAGAAACAAAC	0
CAGGAGTAGGAACAAAATGGATTTTTGTTGCCTTTAGGATATCCAAAGGTATCTACTTAT	0
CCATAGGCTATAGGAATCAGGCAATCTGTTAATCAGGAAAATGTTCTGGGCTGGTGACAT	0
TTGGGAGCTATGGTAGGTTGAAAAGTACCCCCTCAAAAGATATCCATGTCCTAATCCCTG	0
GAACCTATGAATGTTACCTCTCATAGCAAAAATAAAGTTGCAGGTGGGGGGAATTTTTGG	0
TCTTTATACATGTGATGGGGAGCTTATCCTGGATTATTGAGTTGGACCCTAAATGCCATC	0
ACGTGTAACAGAGGACGATTTCACACACACATAGGAGAAGGCAATGTGAACCTGGAACAG	0
AGACAGATTTGAAGATCCTGGCCTTGACGATGGGTTGGATTACAAGCCAAAGAATGTTGG	0
CAGCCACTAGAAGCTGGAAGGGGCAAGGAATGGATTCTCCTTGGAGTCTCCCGCTGACAC	0
CTTTATTTTGTCCCAGTGTTGCTCATTTCAGACTTCCGGCCTCCCAAACTATGAGAGAAT	0
GCATTTCTGTTGGGTTAAGCCATCTAGTATATGGTTATAGCAGCTGCAGGAAACTAATAC	0
AGGAGCCAATAGCCTAGAGTTTATAACTGAAAGAATTGTATGTGAATGACTTCACCTAGG	0
GAGGATGTACGAAATGAACAGGAAAGAGTAATGAGGTTAGAAATTTCTGTTATCCGGCAC	0
CATCCAGAAATGTATTATTTTGGTTTAGAAAGTATTTCAGAAATTGAGTATAAAATCTTA	0
CAATTATTGCCACTCTTTTCATTGATAAAAATGTTTTTGAATGCTAATAACTTCCTTTTT	0
TTTTCTGTAAAATGTTGAGCCATGTTTATTACTTCTGAATTTGTGTCCTTAATGGAAATA	0
CCCCACTTACATTCTAGTCTTGTTCTTGCAACTCTTTCTTTGATATCTGGGTGTTACTTT	0
ATATTCATTTTGCTCCAAACCAGAGATTTAATATTTGTTTCCTTTCCGATATCCTTTATT	0
TCCAGATAATTATCAAATCCCTTCTCCAAAAGATTTCTTGAATCTGTCTGTTCTCCATTC	0
TGTGGCCAGGCCCTTATCATCTCACTTTAGTTTTCTGCAGCAGACTTTTAGTTATTCTCT	0
GCAACTTCAGGTGGTCTATGAGAAGTCTTATAGATCAGTATTCTTTAAGTAGCACATTGT	0
GCTGCTACTACTCACAAACCTAGAATGATTCCTTGTTGCTTACTGTGATAAGTCTGAATT	0
CTTTTGTCTGAATGTCAAGAACATGTCATTTGGCCCACATATATTTCACCTTATTTTATT	0
TACTTACACACAAACACAAACGCACACATGCACATGCACACACACAGTCATCTCTCTAAT	0
CAGGCCAAATTCATCATGCAAAAAACTCAGTGAGCTGGATTAAGGAAAGTACCACCTGAG	0
CTCCTCTTCAGGGAGTTGGTTTCTGAAGGTTCACAGGAAATGTAACAAGATGAAGAAATG	0
GTTTACTAAAAATACTCTCAGAGAAGGTATTTTATGTAGCTTTGGGAAATATTTTCATAA	0
GCAGTTTGGGCTAGTGTGTGAGACCACCAAAGGACATGCCAAACTGACACTTGAGGTCAG	0
TAATTCTGATTAACTGCAGGGCTTTTAGCTGAATCAAGACTCCAAGTTAGGGACAAAGGT	0
GAATTCTTCAGGACCAGAGCAGAGGTATAATGTAAACTTCAGGCTTCTCCCTGAGTAAAT	0
GTTGAACACACATTTGGTACTGGTTTGAAGAAGTGTTAATTATTAGCCTACCCAGGTTTC	0
CACATCTTGATCTGGCCTTGAATTTGGACTACCTTTCCCCGCCATGTCTTTGTTTATATT	0
GTTTTTTTCTGCTTAGAAAAATGTGCTCTTCCTTTATCTGTAATAGAAGACTTTGAATCC	0
AGTAGGTTGATACCTATGGTTACATAATCAGAAAAGGCTCCTACTCTACCAGGAGCAAAT	0
GCATCCTGTTTGAACCTTTAAGTATATGGTTTAGATAGGTATAGAGCATGCATTTTCAAC	0
AGGGGTGATAACAACTTAGATAGTTACAATGGTTTGTGATCCTCCAAAGCTCAATGCTAC	0
GGTAAAGAATTTTATCATTTCAGCATTTAATTTCTCTTGTTAGGGAGAAATTGAATTAAA	0
TTAAATCAATGAATTATAGTTACTTAAATTTAATTTTATTCCATAGAGTAATGGTTATGA	0
AAAAAAAGTTGAGAAATACTGATGTAGAAAAAGAGAAAAATGCTGTTACAGCTTTTACTT	0
TTTGTGGCAAGAAGTCTCATACGTACTGGATTTTTAAAATGAGTTAATCCTTTTTTTGTC	0
AATTATTAGCAAAGCACTCTGCTGACTTCATTGGAAGCATTGATTCTGTACCTACAGAAA	0
CTTGAGAAAAAAAGACATAAAAACAGGATGTATAAATTATATTAAATATAGTATAGAGGA	0
TGTCCCATATTAGTATAACAATTGCTATTTTAGGCAATGGGTGCTTTGAGCTTAGGCAAA	0
GGAAGAGATTACTTAATCTGAAATGACCAGAGGTCAGGTTCAAGGAGAATCTAGGAACTT	0
AAACTATACCTTGAAAGAAATATAGGATTTGAATACACAGAGGGGGAGGATAAGCATAGT	0
TCTGATTAAAACGCCATCTTGATTTTTTGTGAATGTGAGTGTATGAGAGGTAGGGAACTA	0
TCCTCTTTAACTATAGTCATACCTTGGAGATATTGCAAGTTTGGTTTCATGCCACTGCAA	0
TGAAGTGAGTATCACCATAAAATGAGTCAAACAATTTTTTTTTTGTTTCCCAGTGCATAT	0
AAAAGTCGTGTTCATGCTATACTGTGGTCTACTAAGTGTGTAATTAGCATTATGTCTATT	0
AAAAAAGGACATGCCTTAATTAAAAAATACTTCATTGCTAAAAAATGCTGATGATCATCT	0
GAGACTTCAGCAAATCATTTTTTTGGTGGAAGGCCTGGCCCCAACATTGATGGCTGCTGA	0
GATCAGGGTGGTGGTTGCTGGAAGTTGGGAAGTTGGGAAGTTGGGGTGGCTGTGGCAATT	0
TCTTAAAATAAGACAACAATGAAGTTTACCAAATCCGTTGACACTTTCTTTCATGAAAGA	0
TTTCTCTGTAGAATGCAGTGCTTTTTGACAGCATTTTACCTACAGTAGAACTTCTTTGAA	0
AATTAGAGTCAATCCTCTCAAATCCTGCTGCTGCAAACTAAGTTTATGTAATAGTCCAAA	0
TTCTTTGTCATAATTAAACAGTATTCCCAGCATCTTTACCAGGAATAGATTCCATCTCAT	0
GAGACCACTTTCTTTGCCCACTCATAAGAAGCCACTCCTCATCCGTTCAGGTTTTGTCAT	0
GAGATTGCAACAATTCAGTCACATCTTCAGACTCCACTTGTAATTCTAGTTCTCTTGCTG	0
TTTCCACCACATCTGCAATTACTTTCTCCCCTGGAGTCTTGAACTCCTCAAAGTTATGCA	0
TGAAGATTGGAATCAACTTATTCCAAACTCTTGTTAGTGTTGCTATTTTGACCTCTTCCC	0
ATGAATGATGAATGCTCTTAATGGCATCTAGAATGGTAGATCCTTTCTAAAAGGTTGTCA	0
ATTGATTTTAACAGATCCATCAGAGAACTGACTGTGGCAGCTATTACTGTATAAAATGTT	0
TTGTTTCATTTTTGAGACGGGGTCTTGCTTTGCTGCCCAGGCTGGAGTACAGTGTACCAT	0
GGCTCACTGCAGTTTTGACCTCCTGGGCTCAAGTGATCCACCTCAGCCTCCCTAATAGTT	0
GGGACTACAGGTGTGCGCCACCATGCCTGGATAATTAGAAAAAAAAAATTTTTTTTTTAG	0
AGATGGGGTCTCACTATGTTGCCCAAGCTGGTCTTGAACTCCTGGCCTAAAGCAGCCCTC	0
CCACCCTGGCCTCCCAAAGTACTGGGATTGCAGGCATGAGACACCATGCCCGGCCCAAAA	0
TGTTTTTCCTAAGTAATGAGACTTGAAATTACTCATTGATTTATGGGCTGCAGAATGGAT	0
GTTGTGTTCACAGGCATGAAAACAACATATCATTAAATGTACCAAGTGACCAAGTGCATT	0
ATCAATGAGCAGTAATATTTGGAAAGGAATCTTTTTTATTCTGAGCTGTAGGTCTCAACA	0
GTGGGCTTAAAATATTCACTAAACCATGCTGTACATAGATGTGCTCTTATTCAGGCTTTG	0
TTGTTCCATTTATAGAGCATAAGTGGAATAGATTTAGTGTAACTCTTAAAGGTCCTAGGA	0
TTTTCAAAATGGCAAATGAGCGTTGGCTTCAATTTAAAGTCAACAGCAACATTCACCCCT	0
AACCAGAGAATCAACCTGTCCTTTGAAGCTAGACATTCTCCTCTCTAGCTATGAAAGTCC	0
TAGATGTCATCTTATTCCAATTGAAGGGTGTTTCATCTACACTGAAAATCTGTTGTTTAG	0
TGTGGCCACATTCATCGGTGATCTTAGCTAGATTTTCTTACTTGCTGCAGCTTCTAAATC	0
AGCACTTGCTGCTTCACCTTGTACTTTTATGTTAAGGACATGGCTTCTTTTCCTTAAATC	0
TCATGAACCAACCTCTGCTACCTTCAAACTTTTCTTCTGCAGCTTCCTTACCTCTCTCTG	0
CCTTCACAGAATTGAAGAGAGTTGGGGCCTTGCTCTGGATTAGGCTTTGGTTTAAGGGAA	0
TGTTATGGCTGGTTTGCAGACCACTCAAATTTTCTCCATATCAGCAGTAAGGCTGTTGTT	0
TCACTTTCCTATCATGTTTGTGTTTACTAGAGTAGCACTTTTAATTTTCTTCAGGAACTT	0
TTACTTTGCATTCACAACTTGGCTAACTTGTACGAGAGACGTAGTTTTTTAGCCTATCTC	0
AACTTTTGACATTCTTGCCCACTGAACTTATTTCTACTTTTTGGTTTAAAGTTAGAGACA	0
TGCAACTCTTCCTTTCACTTGAACACTTAGAGGCCATTATAAATTGGTCTAATTTCTTTT	0
TTTTTTTTTCCTTTTTTTTTTTTTCAAGACGGAGTCTTGCTCTGTTGCCTAGGCTGGAGT	0
GCAGTGGCATGATCTCGGCGTACTGCAACCTCTGCCTCCCAGGTTCAAGCAATTCTACTG	0
CCTCAGCCTCCTGAGTAGCTGGGATTACAGGTATGCACCACCACACCCAGCTAATTTTTG	0
TATTTTTAGTAGAAACGGGGTTTCACCATGTTGGCGAGGCTGGTCTCGAACTCCTGACCA	0
TGTGATCTGTCCACCTCGGCCTCACAAAGTGCTGAGATTACAGGCGTGAGCCACTGTGCC	0
CAGTTTTGGCCTAATTTCAGTATTGTTGTGTCTCAAGGAATAGGCTTGAGGAGAGGGAGT	0
GAGACAGGGAAACAGCTGATCAGTGGAGTGGTCATGATTAATTTTGCTGTCTCCTATGGC	0
GCAGTTTGTGGCGCCCCAAAACAATGACAGTAGTGACATCAAAGATCACTGATCACAGAT	0
CACCATAATAGATATGATAACAATTAAAAAGTTTGAAATATTGTGAGAATTACCACAAGG	0
TGACACAGAAACATGAAGTGAGCACTTGATGGAAAAATGGTGCTAGCCAGGTGCGGTGGT	0
TCACACCCGTAATACCAACATTTTGGGAGGCTGAAGTGGGCAGATCGCTTTGAGCTCAGG	0
AGTTTGAGAGCAGCCTGGGCAACATGGTGAAACCACTTCTCTACAAAAAAATACAAAAAT	0
TAGCCGGGGGTGATGGCACACACGTGTGGTCCCAGCTACTCAGGAGGCTAAGGCTGGAGG	0
ATTGCTTGAACCTGAGAGGTGGAGGTTGCAGTGAGCTGAGATCATGCCACTGCACTCCAG	0
CCTGGGCAATAGAGTGAGACTTTGTCTCAAAAAAAAAAAAAAAAAGAAAAGAAAAGTGGT	0
GCTGATAGACTTGCTCAATGTAGGGTTGCCACAAACCTTCAATTTGTGAAAAACACAGCG	0
TCTGCAAAGCACAGTAAAGCAAAGAATAATAAAACAACATGTACTTATACTATTATTGAC	0
TAACCTAAAGAGAGTTAATCTTGCAAAAGCTGAGGTCTCTCTATTGCTTTTTTAAAAAAA	0
GTTTATAGATTTGGAGGGTACAAGTGCAGTTCTTCCATGGATATATTGCCTAGTGGTGAA	0
GTCTGGGCTTCCAGTGTAACCATCACCTGAATAGCATACATGACATGGGACCCAATAGGT	0
AGTATTCCACCTTTTGGAGTCTCCAGAATATATTATTCCATTCGGTATGTCCATGTGTAC	0
CATTGTTTAGCTCCCGCTTACAATGAGAACATAGGGTTTTTGGCTTTCTGTTTTTAAGTC	0
ATTTCACTTAGGATAACGACCTCCAGTTCCAACCATGTTGCTGCAAAATACATGATTTTA	0
TTCTTCTTTATGGCTAAGTAGTATTCCATGGTATATCTATACCACATTTTAAAAACTCCA	0
GTCATCCATTGATGGACACTTAGGTTGATTCCATGATTTTGCTATTGTGAATAGTGCTAC	0
AATAAATATATGGAGTGCAAGTGTCTTTTTGATAGAATGATTTCTTTTCCTTTGGGTAGA	0
TACCCAGTAGTGGGATTGCTGGATTGAAGTATAGTTCTACTTGTAGTTCTTTGAGAAATT	0
TCTATACTGTTTTTCGTAGAGGTTGTGCTAACTTACATTTCCACCAACAGTGAATAAGTG	0
TTCCCTTTTCTCTGCATCCTTGCCAACATCAGTTGGTTTTTTTTTTTTTTTTTTTTTTTT	0
TTTGCATTTCTCTGATGATTAGTGATTGGACCATTTATTCATATGTTTGTTAGCCACCTA	0
TGTGTCATCTTTGGAAAATGTCTGTTCATGTTCTTAGCCTACTTTTTAAATTTTTTTTTT	0
TTAAAGACAGGGTCTGGCTCTGTCATGTGGGCTGGAGTGCAGTGCTGTGATCTTGGCTCA	0
CTACAGCCTCAACCTCCCAGGCTCAGGCCATCTCTGGGCTGATAAGAGTCTATAGTTGTC	0
ACCAGTAAAGGAGAATTTGTATCCTGTCTTTAGGTAGAAAAGCAAGAGGATATGGAGAGC	0
TTTTCCCCTATTCATTGCTTTAGGCTCAAAAATAATTTTTATGTCAGAGACATATTTTGG	0
GGTGATATATCTTTTTCCTTTCCTTTTTCCTCATGGCAGAAGGCAAAGGAGAAACAGGCA	0
CCTTCCTCACAGGGTGGCAGGATGGAGTGAGTACAAGGAGAGGAAATGCCAGACGCTTAT	0
AAAATCATCAGATCTTGTGAGACTCACCATCACGAGAACAGCATGGGGGAAAATGCCTCC	0
ATGATCCGATTATCTCCGCCTGATCCTGCCCTTGACACGTAGGGATTTATGGGGATTACA	0
ATTCAAGATGAGATTTTGGGTAGGGACACAGCCAAACCATATCACTTGGGACTCAACCTC	0
AAGATATCTCATTATATATATGCACATATTCTAAAATCTGAAAAAATTTTAAACCTGAAA	0
CACTTCAGGTCTCAAGTGTTTTGGATAAGGTATACTCAACCTGTGCTACTGCTGCTTCTC	0
AGTGAATTACATGGCCATCTACCCAGTTACAGTTAAGCCTAAAACCTGGCAGCCGTTCTT	0
TATTTTCTCCTTCTCTCTTATGTTGTATCCAAGTAATCTGCAAGCCCTGTTGATTCCCTC	0
TTCAAACCATATCGTTAAGTTCTTCCACTTTTCTTTGTCTCCACTGCCACCATCCTATTC	0
TAAGCCAACATGATCCCATTGCTGAACTACTGCATAGTTTTCTGCTTCTAATTTGGTTCT	0
CAATGTAATTCATTTTTTTTCATGTAATAATGGTCTTTTAAAAAATGGAAATCAGCAGCC	0
TGGCCAACATGGCAAAACCCCATCTCTACTAAAAATACAAAAATTAGCCAGGCATGGTGG	0
TGCACACCTTGTAATCCCAGCTACCCAGGAGGCTGAGGCAGGAGAATCGCTTGAACCTGG	0
GAGGTGGAGGTTGTAGTGAGCCAAGATCACGCCACTGCACCCCAGCCTGGGAGACAGAGC	0
AAGACCCTGTCTCAAAAAAAAAAAAAAAATGGAGATCAGACCATATGGCCATCCTGCTTA	0
AAACTGTTCACTGGATTTCCATTGCACTTGGAATAGAATCCTAAATCCCTAAGCACTTGA	0
TTTGGCCAGCCCCTGTCTACCTTACTTTGTTTCATGCTCATCTTTTGACTTCCGTAACAG	0
TAGCCACACTTCTTATTTCCTGTACATACCAGGTTCTTTTCCTACCTCAGAGTTTTTGCA	0
TTGAACTTGCTACATTGTCTACTCAGAATGCCCCCGCTCCTCCTCATCTTTGCTTAGATT	0
CTTCTTTTGCTTCTGGCCTTAGTTTGTCACGTTCATTAAAGTAATGCACTTTTCCACCTC	0
AGCCTATTAAAGAGATTTGCAAAAACTGAAAATGCTACTCTTATCTTCTTAATTCTTTTT	0
TGAAAATAGTTTTCTTTTTGGTAAAAATATGTTATTAACATAATGGGTTTATTGTTATTT	0
TAGAATTAATAGGTATTCAAATTTCTCATTAAAATTTCAGGTTTAATTTCAAATATAGTA	0
AATACTGATAGCTATAACATAAACAAAAGGCCTTTGGAGACCTTAGTAATTTTAATTTTT	0
AATTATGACAAAGTATCAGAATTTACTATTTTAACTATTCGTAGATGTACAGTTTAGTAG	0
GATTAAATATATTCATAATGTTGTATAGCCATCCATTTGCAGAACTAGACTTCCAGAACT	0
AGAAAAATTCTAAATATTTCATGTAAGTAGAATTATATAATATTTGCCTTGATGTGTCTG	0
GCTTATTTCACTTAGCATCATATTTTCAAGGCCCATCTACATTGTAGCATATATCAACAT	0
TTCATTCTTTTTATGGCTAAATAATACTTCATTATATGTATAGACCACCTTTTGTTTATC	0
CATTTATCTCCTCTTTATTCCAAATTATGCTATAAGTAATTGAAAATGTAACTACTAATT	0
ATTGGTAATTTAAATAGAAGATTTATTGATTAAATAGTAAACCATATGGTATAGAGTCTA	0
CATATGGATAGAATGTGGATGATGAAGATCCTTTCCCATACCTTTTTTTCTATAATCCGG	0
AGAATGAGATATTCAATCTGGTATTTGAAATTCTTAGTCATAATTGTGGTAACCTTTAGT	0
CATCTAACTCTTTTATTTGTCCCTTGATGTTGAAAGTACTGGCTTTATAAAGGATAATTT	0
TATTGAAAACATAAGCTTTGTTATTTTAAATAGTTAATAATTACCTACATTAAAGTTATT	0
CTTTCTCTAATAAGGTTAAGTTACCATTTTATTTTTCAATTTTCTCTAAGGCTGTTTCAG	0
TCCTGTCATCCTATTATCTTACCCTGTTACTTATATTGACCTAGAACAGGGGCTGGTACA	0
TAGTAGGTGCTTAATAAATATTTATTGAGTGAATGAGTGTTCTCAGATACACAGTTAAAC	0
AAACACTCTTTTTTTTGTTTTTTTTGAGATGGAGTCTCGCTCTGTCGCCCAGGCTGGAGT	0
GCAGTGGCGCGATCTTGGCTCACTGCAAGCTGCACCTCCTGGGTTCATGCCTTTCTCCTG	0
CCTCAGCCTCCCGAGTAGCTGGGACTACAGGCGCCCGCCACCATGCCGGGCTAATTTTTT	0
GTATTTTTTGTAGAGGTGGGGTTTCACTGTGTTAGCCAGGAGGATGGTCTCGATCTCCTG	0
ACCTTGTGATACACCCACCTCTGCCTCCCAAAGTGCTGGGATTACAGGCGTGAGCCACCG	0
CCCCTGGCCTACAAACGCTCTTTAATATTATTTTTGTAGATCATACATTAAAGTCATGTA	0
TTATTTGTAGGTTTTACTAGTTTAATTCTCATAAAGTACTATCATTTTCAGGTTTTTAAA	0
TTTTCTTTAACTTTGTTCCTGTTTATTAACAAAGATTGGGCTTTTTGCTTTAAAAACTTT	0
TAACACTCAGGCTGGGCATGGTGGCTCATGCCTGTAATCCTAGCACTTTGGGAGGCTGAG	0
GCAGGTGGATCACGAGGTCAGGAGTTTGAGACCAGCCTGGCCAACATAGTGAAACCCCGT	0
CTCTTCTAAAAATACAAAAAATTAGCTGGGCGTGGTGGCGGGCGCCTGTAATCGCAGTCA	0
CCTGGGAGGCTGAGGCAGGATAATCACTTGAACCCGTGAGGTAGAGGTTGCAGTGAGCCG	0
AGATCGCGCCACTGCCTTCCAGCCTGGGCGACAGAGCGAGACTCCGTCTCAAAAAATAAA	0
TAAGTAAATAAAAATAAATAAGTAAATAAACTTTTAACACTCAAAAGTTTTCAACACTAT	0
ATTGCCATGTTTTTAACCTTTATTAAGCTATAGAGCCAGATTGTTAGCAAAGGCAGTTAT	0
TTCTTGGCTTCTGTGCTCATGAATCAGATCACAGCTATTTCTTTGACTTTGGCTTTGTGG	0
TTTCTTGAACTATTTAAGTGATGTAAAAGATGAGTCTTGTTAGGCGTTTCCTTTCTTTTA	0
AAAGTGTATTTCGTGTTTTATTGTAAACAGATTTTCTCCAAGGAAACTTTTCTCTCTAGT	0
CTCACCTCATCATCTCCCTATAAAATAGAGATATATTAACTTCTACATTGTTTTATTATT	0
AGGCTATTTGTTATACATATATATGTTGGTTTTTATTTTACTTACATTTTAAAAGTGTTC	0
TCAGAGATTTTGAAGTAACTCCATTCTGACTCAGTCTTTTGCGGATTGCTGGAAATTTTC	0
CTTTAGGTCACTCTCCACCCACTTTGGGAATTGTGAATGCTCACCATTTTATTGGTTCCC	0
TCTGGCCACTGAGTACATGAGTAAATGTCACATGCATGTGGTATTGCTTGTCAGAGAATG	0
GAATTCTAAGACTTCCTCTTTACACAGAACAGTTTAACTTTTGTGCTTCTGGGCAGAGGT	0
ATGGTCCTTGGGACAGTTCTCCTTCCACCTAATAGTTATGGCAGAGATCAGGACACTTCA	0
CTTTGCTGCCTGTGCACTGAGGCCTCAGAATCTGCTCTACCCGACTTAACAGGTATGGTT	0
CAGAGTTGATAGTTTCAGGGAGGCTTGATAACCACATTAATCAAGTGTGAATGAAGATTT	0
CAAAAAATTCATCTTATCTGCTACTGTTTTTGTCTTCATTCTTGGTCAGTGAAAGTTTGT	0
GTGCTTTCTTGGGGGAATATCTCATAGTAGGATCTCAATAAATACTGAATGGAAGAATGT	0
ATGGATAATATGTAGTATTTTGTAATAATAAGATATAGATGGCTTGATGTGAAGAACTTA	0
AGCTATATTGAAAACTGTTGAATAATTTACCTTACATAATTTTTAAAAGAAGTTATTAAA	0
ACTTATTAGCTTCTTAGAGAATATACAGTCAGATAAAGTAGAATTCTGGCAAGATAATGT	0
TTATAAAATACTTGAAAATGCCTAAACTAAAAATTTGTAATATTAATTTCTCCTATTACT	0
ACCTGACAAATTTCTAATTAAACTGATAAAAGTTACTGAATGACTAACTGGTGAAAAGTA	0
TTTTTAATAAAATTAAACATGAAGCTTAGGAATTTTCTCAATTTCAGTTTTATTATTTTG	0
GGTTTTAACTTTTTCAATCATGATAATTTACTTTGTACAAGTGGCTATTCTGTTTTGCTT	0
TATTTTTGTTGTAGCCTGCAACTGTAGCAATAGAAAAAAAATGCCTTTTTTAAATTGTGA	0
TAATATATTTCTGTTATCTAGGTTCTTTACATGTGAGTGAAAATCAGTCTTCTCTTATCC	0
CATCTTAAATCTCTGATCTACCTCTATAGCAGTGAATAATGGAAGATAAGTTAACTTGAT	0
ATCTAAGTTACCTAATTTATAGTAGTCATTTCATTTTGTTCAAAAATAAACCATTCCCAG	0
CCCACACACTTGCATTTGGGCGTATACAGTACATCTGAATCATCCAGACATGTCTGTCTT	0
AACCAATGAGGAAAGTGACATAGACTATAGCTACTGGGTAACACTGACATTTACTTGCTC	0
TTCCCACAGGCTTTTGTTTTCTTTTGTTTTTGCCTTTATCCCTTATCTTGTTCCCCCTCA	0
TTTAGTTCCCTTACTCTTTATGATTCAAAATATGTTCGTTCTTAGCTTCAGAAAAATGTT	0
AGGGTGTTTTTCTCTTTGAAAAAGTTTTCCTTTTGTTTGGTGCTAATGGGTAGAATGGTG	0
TTTAAGTGGATATCCTGTGCAGACAGATTGTGCAGGAAATTGACCCTAAGTTCTTTGAGA	0
ACAAAAGAGGAGTGGGAAGAAAGAAGAAAGGAAGGAAATAAGATCTTTTGACTCAACCAA	0
AAAGACCGTAAAACCAGAGACGGGAAGAAGGGGAATGGGGAATAAGAAGGATTGTTTTCT	0
AAGTTGTGGTTCTTTTAGTACTTTGGCCTCAAAAATTACTTTTATCCTATAGTTATTACT	0
TTACATATTTCAGAAATATAATATTGTTTGGCCTGCATATATCTTCTAAATTTACATAAA	0
ATCGTGCTGTAGATCTCATTCTGTTTTCTCCTTTTGTCAGATAACACAACTTTCAGGAAG	0
TTGACTTGTCTTTAAGAGTCCTCTTTTGGGTTCAGAGTTTCCCCTTATTATAAACATGTC	0
CTTGCGTATTGACAGTCTGTCACTCTACTGTCATCAGTGCAGAATTCCTATTAATCTAAT	0
TTTTTTTTTTCTTAAAGACAGGGTTTTGTTCTATTGTCTAGATTGGAGTACAATGGTGTG	0
ATCTTGGCTCACTGCAGGCTCAACCTCCCAGGCTCAGACAATCCTACCTCAGCTTCCTGG	0
GTAGCTGGGACTACAGTTGTGTGCCACTATGCCCAGCCAATACTTAATTTTTTTTTTTTT	0
TTTTTTTTTGAGACAGAGTCTTGCTTTGTCACCCAAGTTGGAGTGCAGCAGTCTGATCTC	0
AGTTCACTGCAACCTCTGCCTCCCGGGTTCAAGCAATTCTCCTGCCTCAGCCTCCCGAGT	0
AGTTGGGATTACAGGCACCCGCCACCACACCCAGTCAGGGTTTTGCCATGTTGGCCAGAC	0
TGGTCTCGAACTCCTGACCTCAGGTGATCCACCTCGGCCTCCCAAAGTGCTGGGATTACA	0
GACGCTAGCCACCACACCTGATGAAGTCTCATGATGTTGCCCAGGCTGGTCTTGAACTCC	0
TGGCCTCAAGTGATCCTCCCGCCTTGGCTTCTCAAAGTGCTGAGATTATAGGCATGAGCT	0
ACTGTGCCTGGCCTGCGTTCATCCAGTTTAAATGTTTATCTAATTTTAAGTCTGAAACCT	0
TGCCAGACTCTAGAGTTTTGTTTTATATTCTTTCCTCTCATAGCATCCTCTGTGAGTAAG	0
GATGTATACATAGTTCATTCATTCAGCAAATCTTTTTTGAGAGCCTCTTATATGTAGACA	0
CTGTTCTGGAGTCACTGTTCAGTGAACAAAACAGACAACAATCCTGGTCCTCATAAAACT	0
TACATTTTAGCAAGGAGACTTAGATACATGAATATAATAATAAATAAGTAAATTATACAC	0
TATGTTTGGTGGTAATAAGAGCTATGGAGATAAAATAAATCAGGAAAGGAGTCAGTGGGG	0
GATGTGAGAGTGTTATCAAGAATAGATGTACTTTAAAATGGAATAATCAGAGAATGACAT	0
ACTGAGAAGGTAACATTTGGTGAAATGTCATGGGGAAGAGTGTTTTAGGCAAAAGGAAAA	0
GCCAGCGCAAAGGTCCTGAGGCAGAAGTGTGCCTGCTTTGTTCAAGCAATAGCATTGATG	0
TCAGTGGCCAGAATAAGGTAGAGGAATAGCAGCAGGAGATGCTGGGCAAGACCAATTGTG	0
AAGGACCTTGCAGGGCCTTTAAGGATTTTAGCTTTTACTCTAAAATGGGGAACCTTTGAA	0
GAGTCTTGAACAGAGGAGTAGCAATCTGACTTATGCTCTGAAAGATGGCTGGTATGTTGA	0
GAATAAACAGTAGGGAACAAGCACGGAAGCATGGAAATCAGGAGTCTAGTGAAATAGTCT	0
ACATCAGTGGTCCCAACCTTTTTGGCACCAGGGACCAGTTTCATGGAAGTCAATTTTTTC	0
ACAGACTGGGTGGGGAGCGGTGGTTTCACATGAAACTGTTCCACCTCAGATCATCAGGCA	0
TTAGATTATCATAAGGAGCATTCAACCTAGATCCCTTGCTTGAGCAGTTCACAGTAGGTT	0
TCAGCTCCTGTGAGAATCAAATGCCTCCACTAATCTGACGGGAGGTGGAGCTCAAGCGGT	0
AATGCTCGCTGGCCCGCTGCTCACCTGCTGCTGTGTGGCCCAGTTCCTAACAGGCCACAG	0
ACCTGTCTGTGGCCCAGGGGTTGGGGTCCCCTTACCTAGATGATGGTGGTCATGAAGTGG	0
TACTGAATGAGAAGTGGTTAGATTCTGGATATATTTTTGAAGGCAGTGCCAATGGAATTT	0
CTGAGTGAATTGGATGTTGTTTGTGAGAGCAAGAAGGGAGCTGTGTCCGGAATTGGTGGG	0
TTCTTGGTCTCACTGACTTCAAGAATGAAGCCGCAGACCCTCGCGGTGAGTGCTACAGCT	0
CTTAAGGTGGCGTGTCTGGAGTTTGTTCCTTCTGATGTTCAGATGTGTTCGGAGTTTCTT	0
CCTTCTGGTGAGTTCGTGGTCTCGCTGGCTCAGGAGTGAAGCTGCAGACCTTTGCAGTGA	0
GTGTTACAGCTCTTAAGGTAGCGCGTTTGGAGTTGTTCGTTCCTCCCGGTGGGCTCGTGG	0
TCTTGCTGGCTTCAGGAGTGAAGCTGCAGATCTTTGCGGTGAGTGTTACGGCTCATAAAA	0
GCAGTGTGGACCCAAAGAGTGAGCAGTAGCAAGATTTATTGCAAAGAGCGAAAGAACAAA	0
GCTTCCACAGTGTGGAAGGGGACCCGAGTGGGTTGCCACTGCTGGGTGGGTGGCCTGCCC	0
CGCGGGAAGGCAGCTAAGGCCCAGCGAGAAATTGAGCGCAGCACCGGTGGGCTGGCACTG	0
CTGGGGGACCCAGTAGATCCTCCACAGCCGCTGGCCCAGGTGCTAAGTCCCTCATTGCCC	0
GGGGCTGACAGGGCTGGCTGGCTGCTCCGAGTGTGAGTGCGGGGCCCGCCAAGCCCACGC	0
CCACCCGGAACTCCAGCTGGCCCGCAAGCGCGGCAGGCAGCCCCGGTTCCTGCTGGCGCC	0
TCTCCCTCCACACCTCCCTGCAAGCTTGAGGGAGTGGGCTCCGGCCTTGGCCAGCCCAGA	0
AAGGGGCTCCCACAGTGCAGCGGTGCGCTGAAGGGCTCCTCAAGTGCCACCAAAGTGGGA	0
GCCCAGGCAGAGGAGGCACCGAGAGCGAGCGAGGGCTGTGAGGACTGCCAGCACACTGTC	0
ACCTCTCAGAGCCATGAAGGATTCCATGGTTTTTGGCCTCAACATTTGAAAAGATGGAAT	0
TGCCATTAACTGAAATGGGGAATTCAGTGAGAGAAACAAATTTGGAGGGAAGGATGGATG	0
ATAGTTTTGCATATTGAGTCCCAATGGTGTTATTAGTGATTTCTCATCTTTATATTCTGA	0
AGCCCAGCACAGTGCCTTGCATGTGGTATTCACTCAAATTACTAGGGATTTCTTTTTCCC	0
CAATAAACATTTAAAATAATTAAACAGGCTGGGCGCGGTGGCTCGTGCTTGTAATCGCAG	0
TACTTTGGGAGGCCAAGGCAGGTGGATCGCTTGAGCTCAGGAGTTTGAGACCAGCCTGGA	0
CAACACGGCAAGACCTTGTCTCAATAATAATAATTAAACAATATCTGACAGCCACTGGAA	0
AACTCTCCTAAACTGGCAGCATTTTGGAGCTTGAAAAGATCCCTGGGTCATTCTCTGGAG	0
CTGTAATCAAAGTAACTGAGTTATCAGCATGATTAATATCCAGGCAGGGGGCAGGTTTCA	0
TAGTGAGGTTTAATGCTGTGTGCTTAAAACACCCCAGCTGTTTTCAGAAATACAAGAAAT	0
CTTAAGTTGCACTGTAGATTCCCTGAGCGTCCATCCTGAGAGCTTGGGCTGTTGCAGATG	0
CAGCAGGCGCTGACATGGGAGGAGCTGGCACCACCTGACAGCAGAGGGGTTCATGGAGGC	0
ATCAGTTTAATCAATCATCCTTCTTAAACTTGCTGTGGATGTAAGGCACCCGGTCCAGAA	0
TTGGCCTCCAGTCAGTGGCCCACAGCAGCTCCACAGTGCCCGTGGCGCCCCTTATGTCCA	0
CTGTGGAAATCCAGTTCTTGGCCAGCTCCTGATTGTGTGAGCCCAGGAAGCTGCTCAATA	0
TTGCATCACTGTCCTCACCCTCAGGGTGATCAAATTACTGTTTTGTAAACTTTAAAATTT	0
AATATACTGAGTTTCACAAAGTAAGGTATAACTATATGACATTTGCTGGTTTTGTCCTGA	0
TAGGGGTTAAGAGTTGGCTTCTGCTTATTACTATTTCTAACTTGGTTGTTGATAGTACCA	0
AAGTTCTTTTTACTGTTGAGTTTTTCTCTTATAATTTCAAACAAGGGGAACTTTTCCTGT	0
ACTACGAATAATTAAATAAACTGATAATCATTAAACAGAGTATTTATAAACATTGTAATG	0
TGTTACCAGTGTCACTGGCAAAAATATATATATATATTTATAAGTGTGGATTATGTAGTG	0
TTCAGTAATGGGTGCTAATAAATATGGATATTTTCTGTACTTTTTTTGGCATTTTTTTCA	0
TTTTAATAAAGGATTGGCATTTTGTAGCCAGTGGAAATTCTGCTAGAGTAGATAATTTTT	0
GCATTAGAATAAAGACAAATACGATATATGAAACCGGTTTGAAGAATGTTTTTTACAATA	0
TGGATTTTTGTTGATTTGGTCATCCCAAATTGGCTATCTTGGTATAGAATACAGCTGTTC	0
CCATTCACCATAATTCTGCATTTAAATAAGGAACAACATAACTACTTTAACTTTCCATGA	0
TATCAGAACTTTTTTTAAGTTTATCATAATGTAAAACAAAATTGAATTAACTGGAATTTT	0
AAATATATATTCTTTTTGAGAGAAGGGAATATGAAACTCTGAAACTGGAGAATTACAGAG	0
CCAACCTACAACAGGAATTTCTGTGTGTATATCATGTAGAAGTTATGAAGCCTTTTTTTT	0
TTTTTTTTGAGACAGGGTCTCACTCTGTTGTCACCCAGGCTGGAGCACAGCGGCGATCTT	0
GGCTCACTGCAACCTCCACCTCCCAGACTCAAGCAATTCTCGTGCCTCAGCCTCCGAAGT	0
AGCTGGGATTATAGGCATGTGCCACCATGCCTGGCTAATTTTTGTATTTTTATTTTTATT	0
TTTATTTATTTATTTATTTATTTATTTATTTATTTTTTATTGATCATTCTTGGGTGTTTC	0
TCGCAGAGGGGGATTTGGCAGGGTCACAGGACAATAGTGGAGGGAAGGTCAGCAGATAAA	0
CAAGTGAACAAAGGTCTCTGGTTTTCCTAGGCAGAGGACCCTGCGGCCTTCCGCAGTGTT	0
TGTGTCCCTGGGTACTTGAGATTAGGGAGTGGTGATGACTCTTAAGGAGCATGCTGCCTT	0
CAAGCATCTGTTTAACAAAGCACATCTTGCACCGCCCTTAATCCATTCAACCCTGAGTGG	0
ATGCAGCACATGTTTCAGGGAGCACAGGGTTGGGGGTAAGGTCACCGATCAACAGGATCC	0
CAAGGCAGAAGAATTTTTCTTAGTACAGAACAAAATGAAAAGTCTCCCATGTCTACCTCT	0
TTCTACACAGACACGGCAACCATCCGATTTCTCAATCTTTTCCCCACCTTTCCCCCCTTT	0
CTATTCCACAAAACCGCCATTGTCATCATGGCCCATTCTCAATGAGCTGTTGGGTACACC	0
TCCCAGACGGGGTGGTGGCCGGGCAGAGGGGCTCCTCACTTCCCAGTAGGGGCAGCCGGG	0
CAGAGGCGCCCCTCACCTCCCGGACGGGGTGGCTGGCCGGACGGGGGGCTGACCCCCCCC	0
ACCTCCCTCCTGGACGGGGCGGCTGGCCGGGCAGAGGGGCTCCTCACTTCCCAGTAGGGG	0
CGGCCGGGCAGAGGTGCCCGTCACCTCCTGGACGGGGCGGCTGGCCGGATGGGGGGCTGA	0
CCCCCCCCACCTCCCTCCTGGACGGGGCGGCTGGCCGGGCAGAGGGGCTCCTCACTTCCC	0
AGTAGGGGCGGCCGGGCAGAGGCGCCCCCTCACCTCCTGGACGGGGCGGCTGGCCAGGCT	0
GGGGGCTGACCCCCCCACCTCCCTCCCTCCCGGACGGGGCGGCTGGCCGGGCGGGGGGCT	0
GACCCCCCCACCTCCCTCCCGGACGGGGCAGCTGGCCGGGCAGAGGGGCTCCTCACTTCC	0
CAGTAGGGGCGGCCGGGCAGAGGCACCCCTCACCTCCCGGATGGGGCGGCTGGCCAGGCG	0
GGGGGCTGACCCCCTCACCTCCCTCCCGGATGGGGCGGCTGGCCGGGTGGGGGGCTGACC	0
CCCCCACCTCCCTCCCGGACGAGGTGGCTGCCAGGAGGAGACGCTCCTCACTTCCCAGAC	0
GGGGTGGCTGCTGGGCGGAGGGGCTCCTCACTTCTCAGACGGGGCGGCTGCCGGGCGGAG	0
GGGCTCCTCACTTCTCAGACGGGGCGGTTGCCAGGCGGAGGGTCTCCTCACTTCTCAGAC	0
GGGGCGGCCGGGCAGAGACGCTTCTCACATCCCGGACGGGGTGGCAGGGCAGAGGTGCTC	0
CCCACATCTCAGACAATGGGCGGCCGGGCAGAGACGCTCCTCACTTCCCAGATGTGATGG	0
CGGCCGGGAAGAGGCGCTCCTCACTTCCTAGATGGGATGGCGGCCCGGGCAGAGATGCTC	0
CTCACTTTCCAGACTGGGCAGCCAGGCAGAGGGGCTCCTCACATCCCAGACGATGGGCGG	0
CCAGGCGGAGATGCTCCTCACTTCCCAGACGGGGTGGCGGCCGGGCAGAGGCTGCAATCT	0
CGGCACTTTGGGAGGCCAAGGCAGGCTGCTGGGAGGTGGAGGTTGTAGTGAGCCGAGATC	0
ACGCCACTGCACTCCAGCCTGGGCACCATTGAGCACTGAGTGAACGAGACTCCGTCTGCA	0
ATCCCGGCACCTCGGGAGGCCGAGGCTGGCGGATCACTCGCGGTTAGGAGCTGGAGACCA	0
GCGCGGCCAACACAGCGAAACCCCGTCTCCACCAAAAAAATACGAAAACCAGTCAGGCGT	0
GGCGGTGCGCGCCTGCACTCGCAGGCACTCAGCAAGCTGAGGCAGGAGAATCAGGCAGGG	0
AGGTTGCAGTGAGCCGAGATGGCAGCAGTACCGTCCAGCTTCAGCTCGGCATCAGAGGGA	0
GACCGTGGAAAGAGGGAGAGGGCGACCGTGGAGAGGGAGAGGGAGAGGGAGAGGCTGAGG	0
CTGCAATTTTCACCTATGCTGGTTTATGACCTAGTTAGAGAAGACATCATAGGGCATTAT	0
TTAGGTAATAAAATACAGAGAGAAAAGAGCCACTGGCATTTCTAAATAACGTTCCTGTGT	0
TTCCTACTGTAAGTATAGGAAAGTAGGTGTTCGCAGATGCAGAGAAAGGGCATCTCCAAG	0
GCCTCGGAGGAAACTTTTGATTTTATAAATAACTTGATGGTGGAAGGCAAACGCCATCCC	0
GGTTCCCAAGCAGGCTCCACGCAGCCTCCACGCAGCCTCCATGGCCGAGTCCATCTCCTC	0
GCCCAATTTTTGTATTTTTAATAGAGATGGGGTTTTTCACTATGTTGATCAGGCTGGTCT	0
CAAACTTCTGACCTCAGGTGATCCACCTGCCCAGTCTCCCAAAGTGCTGGGATTACAGGC	0
CTGAGCCACCGTGCCTGGCTGAAGCCAATTTTTAAATACTGTTTAATGTGATTTTAAAAT	0
TAAGATACATGTTGTTTCCTGTCACTTATATGTTTGTGTAATTTGGGCATTTGTTTAGCT	0
AACAGTTATTAAACACATACTATGTAACTTTTGGTAGGAGAAGAATACCATTCCAGATAC	0
AAGGAACATGTTATGATGTTTGGGGAACAAACATACGTAGAATGTATTATTAATATAGAG	0
ATAAAGATAGAGTATTAATGCAGCAACTGTGATGCTTTTGAGAGTACAGATGGGAGGTGC	0
AGTAGCCCCCATTATCCAGTTTTGCTTTATACAGTTTCAGTTACTGGCACTCCACCCCAG	0
TCAGAAAGTATTAAGATATTTTGAGGGAAAAAGAGAGATACCACATTCACATAAATTTTA	0
TTACAATATATTGTTATAATTGTTCATTGTATTATTGTTAATCTCTTTCTGAGCCTAATT	0
TATAAATTAAATTGTATCATGGTTATGTATGTGTAGGAAAAACGTAGTATATAGTGGATT	0
TGGTACTATCCTGATTGATTTTAAGCATCCACTGGGGGTCTTGGAACATATTCCTCATGG	0
ATAAGGGGGACTACTATATATTGGAGCTGAGTATTACAAGTAGAAATCAGCCAGTCAAAA	0
GAAAAGTGGGGTGAGAACCCATTCCAGTTAGTCTGGACTGTGTGAACCAAGGCCAGAAGA	0
TGGGAAGCAGCATGGTGTATATTAAAGTTTACAATTTGAGGTATGGAGTAGGGAGAGGCG	0
AAGCTGGAGAAGTAGGTAGAGACCTGATCATGAAAGGCCTTTGAATGCCATGAAAAGGAG	0
ACTTTAGCTTGATGTTAAACTATTGAAGAAGCTTAAGAAAAGTGACGTGGTCAATTTTTT	0
TCTTAAATAGATCACTTTGCCAGCTGTGTGGAGGATGGATTTGAGGGAGACAAGACTGGA	0
GGCAGTAGTCCAGGTGAGAGATGTTGAGATGTTGCAGATTTGAACTAAGGCATTGGCAGT	0
AGAGATGGAGAACAGGGAATGGATTTGAAAATAAATGGAACCACAAATTCAAGGGTTTTT	0
CCTTTCATATATGATAAAACTATTTTTATATTAAAAATAAGTTGGCCTGGCTGGGTGTGG	0
TGGCTCACGTTTGTAATCCCAGCACTTTGGGAGGCCAAGGCGGGCAGATCACAAGGTCAG	0
GAGTTCAAGACCAGCCTGGCCAACATGGTGAAACTTCGTCTCTACTGAAAATACAAAATT	0
TAGCTGGGCTTGGTGGCGTGCACCTGTAATCCCACCTACTCGGGAGGCTGAGGCAGTAGA	0
ATTGCTTGAACCTAGGACGTGAAGGTTGCAGTGAGCAGAGATTGTGCCACTGCACTCCAG	0
CCTGGGCAACAAAACAAGACTCCATCTCGGTGGTGGGAGAGGGGTGCGGACGGGGAATAA	0
GTCAGCCGGGTGTGGTGGCTCACGCCTGTAATCCCAGCACTTTGGGAGGCTGAGGCGGGT	0
GGATCACCTGAGGTCAGGAGTTCAAGACCAACCTGGCCAACATGGTAAAATCCTGTCTCT	0
ACTAAAAATACAGAAAAATTAGCTGGGTATGGTGGCAGGCGCCTGTAATCCCAGCTACTT	0
GGGAGGCTGAGGCAGGAGAATCACGCTTGAACTCGGGAGGCAGAGGTTTCAGTAAGCCGA	0
GATCACGCCATTGCACTCCAGCCTGGGCAACAAGAGCGAAACTCCATCTCAAAATAATAA	0
TGATAATAATAATAATAATCATAATAATCATAAGTGGAGGAAGAGAGACATAAAAGTGTT	0
GTTATATGACATAGACATTTGGATAGTTTGCCTTTGTAGACAGGCACTAAAAATAGTCTG	0
ATCAAGAAAATTGATACTGGAAAAACTGTTTTTTGTATAATCGATCTGGGCTGTGAGAAG	0
CAGGTGATCTTTAAGATGGTATAGGGATCACCTGTGCTATGTACTATGAATAAATTTAGA	0
AACTGTAAAGGCTTAAGGAAAAAACAGGTCGTAAAAGGCTTGGACCACTTTGAGTAGAAA	0
CTCAATAAATGCCCGATGATAGTAATGTTTTCTAGGCTCTTCAATTAAGTTATTGATATT	0
TACAAAAAATCACTGCTCAGGAAAACAAAATAGAGTTTAAAAGTCATTCAGGCCGGGTGC	0
GGCCACATTTCTTTTGTTTTTTTAAAACGAAAAAAAGATTATTTTTTGCCATGTTGGCCA	0
AAAAAAGATATTTTTCTAAAAGCACTTTTTAAATAATTTTTTCTATACTTAAATAGAGGG	0
CCTGGATTTATACAGTATTACCTAATTCTGAAAAATAATCCCTGTTGTCTTTTCTACAGT	0
TTGTTTTCTGTGGAGAGAGAAAGGAATAAGGGTAGTTTGAGTGGACTTGTAAGAAACTTA	0
CAATCATTTCTTCCTTAAAACTACAACCACTACTACAACAAAATATCCTCTATGTTTTAT	0
AAAGCTAGTAACCATTTCTCTTTGAGATTCTTTTTTCCATTTTGAGAAAACTGCGTTTCC	0
TATTAGTTTATGTCTGATTTTGGTGAGTGCATATAAATCACGGCTAAACTCTCATTTTGT	0
GGTCTTTTCTCTGACTACCTTGTTTTACATTTTCAACAAGTAAATTGCTTCCTCATGCTT	0
AGGAGACACAGTGCCTATTTGCTAATTCTTCATAACACTTTATACTGTACAGTTCTTTCC	0
TACTCTGGAGCCAGCAGCTGAAATACTGTGTATATAATGAATTCAAACAAATGTTTCGCT	0
GTTGAACTCACCGTGAATTCCCTTCCCTTCTTATGTCTTTCAGAAGCTTTGCATCGTCCC	0
TATGGTTGTGATGTTGAACCCCAGGCACTAAATGAGGCTATCAGGTGGAGCTCCAAGGAG	0
AACTTGCTCGGAGCCACTGAGAGTGACCCTAATCTCTTCGTTGCACTTTATGATTTTGTA	0
GCAAGTGGTGATAACACACTCAGCATCACTAAAGGTGAGGCTTCTATGTAGCATCCTTTC	0
ACTTTTCAGTTTTCATTAATGATTAAGAGATAAAGGGGCCTGGCCAGGCACAGTGGCTCA	0
CACCTATAATCTCAGCACTTTGGGAGGCCAAGGCGGGCAGGTCACCTGAGGTCAGGAGTT	0
TGAGACCAACCTGGCCAACATGGTGAAACCCTGTCTCTAATAAAAATATGAAAAAAATTA	0
GTCAGGCGTGGTAGCCCATGCCTGTAGTCCCAGCTACTCAGGAGGCTGAGGCATGAGAAT	0
CACTTGAACTCGGGAGGCAGAGGTTGCAGTGAGCTGAGATCACACCACTGCACTCCAGCC	0
TGGGTGACAGAGTGAGACTCCATCTCAAAAAAGAAAAAAAAAAAAAAATTATCCTGAAAT	0
ACATTTTTTTCCCCGGCAGTGGCTTTCATATGTTCAAAAGGTAAGAATAAGCTTAGGCAG	0
ACTAGCAATCCAGTTCATGTACACAAGGATAATCTCCCCATAATCCTATTTCTTTCTCAT	0
AAAAGTTACTTTTTTTTGCCTTTGCATGCGTGTGTGCGTACACACACACACACACACACA	0
CACACACACACACACACAAAATCAATAATGATTGATTTTATTTGGTCATGTTCTTAATGT	0
TCCCTTTTATAAGAATTTCCCACGGAAATAAACTACCACTCTCTTGAGAATATTACTATA	0
ATGGAAATCAAATAAACCTTTCCTACCATTCCTTTCACTAATCTATATAAACACAAACAA	0
TAGACATTTATGTTGTCTAGGCCAGTGCTACTCAAAAATGGTCCACAACAAGGTAAGATG	0
CTTATGCCAGAATGTGAAACACTGAACTACTATCTTCATGCAGAAAGCCTTGCTCCAAAA	0
GGTAAAACTATTAGCTGAACTAAGTAATAAATAGTGTGCTTAGTGATATAGTTGGTTTAC	0
ATTTAGTTGAAGTTCTTAATCTCACTGTGGACTAGTAATGAATGAACAGTCCTCAGATAG	0
GCAGTCAAGTTCGCAGACATTCTGAGTAGCAGTGAGGTCTGGCAACATGGCTCATCTTAG	0
CCACAGTTCAATTAGAATAGGTGTGACCAGGCACAGTGGCTCACGCCTGTAATCTAGCAC	0
TTTGGGAAGCCGAGGCTGGTGGATTGTCTGAGCTCAGGAGTTTGAGACCAGCCTGGGCAA	0
CACGGTGAAACCCCATCTCTACTAAAATACAAAAGACATTAGCCGTGTGTAGCGGCATGT	0
GCCTGTAGTCCTAGCTACTCAGGAGGCTGAGGCAGGATAATTGCTTGAACTTGGGACGGG	0
GAGGTTGCATTGAGCTGAGATGGTGCCACTGCACCCCAGCCTGGGCGACAGAGTGAGATG	0
CCGTCTCTTAAAAAAACAAAAACAAAAGAATAGGTGTATAGTGAGTCTAACCTTCATGGT	0
AGTTGCATGTGCTGGCCAATTGTACATAGGACAGAATTAAAAGTGAAAGTAAAAGTGCAT	0
CATCTCCTAGTGTCAGTTTTACTTCCTGCTTTTGGATAGTTTTGGGGACAGGATGATACA	0
TGTTATGTATGTGGGGGTTGTGTTTATGCAGTTGTAGGAACATTTTACGTAAAATTTGAG	0
GATAGAACAAAAGACATCAAAGAATTTTTTTTTTTTTTTTTTTGAGACAGAGTCTCGCTC	0
TGTCACCCAGGCTGGAGTGCAGTGGCACAGTCTCGGCTCACTGCAAGCTGTGCCTCCTGG	0
GTTCAAGCGATTCTGCTGCCTCAGCCTCCTGAGTAGCTGGGATTACAGGCACGCACCACC	0
ACGCCGTGTTAATTTTTGTATTTTTAGTAGAGACAGGGTTTCACCCATGTTGGTCAGGAT	0
GGCCTCGAACTCCTGACCTGTGATCCACCTGCTTCAGCCTCCCAAAGTGCTGGGGTTACA	0
GGCGTGAGCCACCACGCCCAGCCAGAAAGTTTATATTGTGTAGTAGTCTCTTTGGACTAC	0
AATATACTTGATTTTACCTTTATTGATTCTTCACTGGAGAAATTTGTGAAGTGATGACTC	0
AGAAATTCTTTCATAGGTATGTTTTCCTGTTGTTTTTTCAAGATAGCCCAGTCATCAAGG	0
AAACATTGATAAAGAAAGACTGTTGATTCCTCACTTATGGGTTATGACTGGCCTTTATCT	0
TATGACCAACAGTGGTTTCTCTTAAAATCCACAGAATGCCAAATTTTTATATCAGGTTCT	0
CACTAATTTAAAATGATGTCATACTAAAGCTATTTTATTATTTTAAAAGACAAGAAAATA	0
TATTTAAAAAATAAAGCAACACTTTAGTTTTTGATTGAAAATGATATTTTGCTTGAATTT	0
TTTTTTTTTAAAGTTCTACCAGCCAAGCGCAGTGGCTCATCCCTGTATTCTCAGCACTTT	0
GGGAGGTTGAGGCAGGAGGATTGCGTGAGCCTAGGAGTTCAAAACCAGCCTAGGCAATGT	0
AGTGAGACCCCTGTCTCTACAAAAAATTTAAAAATTAGCCAGGGGCAGTGGCATGCACCT	0
GTAGACCCAGGTACTTGGGGGGCTGAGGTCTGAGGATCACTTGAGCCTGAGAAGTTGAGG	0
TTACAGTGAGCTGTGTTTGCACCGCTGCACTGCCGCGTGGCGACAGAGGGAGACCTGTTT	0
CAAAACAAACAAAAAAGTTCTCCCTAGGGTTGCTCTGCCAGTTTGGCCAATATTTGAATC	0
CATACTAGTCATCCCCCTATCAGTTTCCATGGTAGTCAAAACTTCCAGGGTAGAAAAATT	0
TTCCTGATAACTGACAAAAAAAGAACAACAAACAAAAAATCCTGGGGTCTTTGACTGTAT	0
CTTAATTATGATAGCCTGTTATTACCAATTCTTTTCAAGGAAGCAACAATATTAAAAAAT	0
GTATATATAGATATATATACAAAGTACTAATATTCTTTATTTTTAGCTCATGTGGACTAA	0
CAGAGAAAAGCTACAGAGCAACAGGTTTTCTTCAGTTTTTCTAGCAGGATTCTTTTTTTT	0
TTCTTCCTGTAAATATGATTGGCAAGTATTTGTGCACTTATGCATATCCACCGCTACACC	0
AGACTTACTCTTATCTGTATATATGTATATTTTATGTACCCATAGGTGTATATATGTACA	0
TATACTCTTGTGTTTTTTCTCATTATCTCATATCCATGTGTCTAAGGTGAGATGGTGTCT	0
GATACAAAGTTATTCTATGGAAACGTTTCTGAAGGCCACTAAAAAAGGACAGATGGTTAC	0
AAGGATAATTATTTTTAGTTCTCCTAAAAACTTTTGCCTGATACTTCTGGCCATGTGCTT	0
TTTTTTTTTTTTTTAGCAGTCTCACTCTGTCTCCCAGGCTGGAGTACAGTGGTGCAATCT	0
CGGCTCACTGCAACCTCAGCCTCCCGGGTTCAAGCAATTCTCCTGCCTCAGCCTCCCGAG	0
TAGCTGGGATTACAGGCATGCAGACTATCACACCCGGCTAATTTTTTGTATTTTTGGTAG	0
AGATGAGGTTTCACCATGTTGGCCAGGCTGGTTTTGAACTCCTGACCTTAGGTGATCCGC	0
CCCTCTCAGCCTCCCAAAGTGCTGGGATTACAGGCATGAGACACCACGCTCAGCCATGGC	0
CATGTGCTTTTGATTGACTTGGCTTCCTTCTACTTTTTGACACTGAAGAAGTAGATGTGA	0
ATGCTGTAGGAAGACTTGCATCTCTTAGAGATAAGAGCCTGAGGCACTACAAGGATTCTT	0
TAGATTAGCATTTATTTATCACTAGTGATATCTCTTTCACTTTTTCTGTTTTGTCAAAGA	0
AACCTAATTTGTGCTGCAAGTATCGGGGCAAGTTATATGTTGAAGTCTGAACTTGATGTT	0
CACAATTTTAATAGAAAAATTAAGAACATTGAAGTTGACAGCAAAGATACACTGAGTGAC	0
TTGGGTTTTGGTTTCCAACTTCAGAGTGAGCTTGCCATTCCACACACTGATTTTAATGTG	0
GAATGGAAAGGAGTGATTCATTCTTTGTGGGAACTAGGAAGGAAATAAGAAAGCTATAGC	0
TATTTTTAAACTTGCATTCTGGAAGGGATTGTGTTTTGGGAGTCCTAACTGCCCATTCCC	0
CTCACCCCACTAAACAGTTTTCTTGCTGAAAACTCTGTGGTCCGTGTTTTTTTTTGTTTG	0
TTCATTTTTTGTTTTTGTTTTTGTTTTTTTACATCAGTGGTTTTGTTGCCTTGGTGCCAA	0
GTGAAATTTAGAAGTCACTTTGTATCTCACATGTCTTATCCCTAATCCTTGATTGTTGTT	0
AACATTGAATCATATATAAGATACATTCCTTGATAAACTTTTGAGGGAAAGTGAATTTTC	0
TTCTTTTGAAGAGTGAGCACTGTGTCCTTTTCCAGCCATTTTAGTAACCTGTCTGGCATA	0
CATAGAATTTCTTAAGGATATTTTTTAAGTTGTATATAGACTTTTAAAACCCTGTAGTAA	0
ATGCCAGAAAACCATTTGTGACCATACTTCTGTGGTTAAGCTAAAAGCTAAAGAGAGCAA	0
TCAGGATATGATGAACAGCCAAGTTTGTTTTCATTATTTAAAAAAAAAATTTGGCATAAA	0
AGTTCTAGATTCTTTTTTTTTTTTAATGAGTTTAAAGTTTGACAGTACACTGCTTCAGTT	0
GAAATAAAGTCTTAACATCGTTTCTTTCATCCTGTGATGACCTTATGGCTAGGTGAAAAG	0
CTACGAGTCCTTGGTTACAACCAGAATGGTGAGTGGAGTGAAGTTCGCTCTAAGAATGGG	0
CAGGGCTGGGTGCCAAGCAACTACATCACCCCAGTGAACAGCCTGGAAAAACACTCCTGG	0
TACCATGGACCTGTGTCACGCAGTGCAGCTGAGTATCTGCTCAGCAGTCTAATCAATGGC	0
AGCTTCCTGGTGCGAGAAAGTGAGAGTAGCCCTGGGCAGCTGTCCATCTCGCTCAGGTAC	0
GAGGGACGTGTGTATCACTACAGGATCAATACCACTGCAGATGGCAAGGTAAGACTCCCT	0
GGTCACCACCTTTAAGCATGGACTGGCTACTCTGTGAAATAATATTCAACGTGATTGAAG	0
TGAAATAATAGATTTTATGTCTGACGTGAAATAAAATATTCACTAGCTTTGTGAGTTTGG	0
GCTTTTTGGCATGTTAGAGCTTGTACTCTTGAAAAGGATATGGTAATAGAAATTTTTAAA	0
AACAGTATTATATTAATATTTTAAAGATAAGCTAGATTTGAAGGTGAAGAATGAAGGGAA	0
CTGCTCTATAAGTTAGCTGTTCTTATAATCAGTACACAAATATACACCCAGTGCACTGGT	0
ATAGAGTTTATCAGTTAACATTGTATCATTGAAAATTAGAATAATATCTACCAGAAAGTT	0
CACAGAGTAAGAATTTAGACTTTTGAGCTTGGTGTCGATCATTAATGTATATTAACTGAA	0
ACGGATCATTCAGTCATTGAACAGTTTGTATATTGGGAACACCAACCATGTTAGTTAGAA	0
TGGATGTGTTACAGTGTGTTTACACATTATAAACTACAGAGCATGAGCTTATGTCCGTTG	0
GTTATCTGTTGAGCAGTAAATTTAGGTTGAATTATTTCTTCTATTCTCCTCTATGTGATA	0
GGCAAGCTGTGGGGGAAGCACAGGCTTTGGAGCAAGCAGATCTGATTGTGACCTTACATA	0
AGTCTCAATTTCCCTGTCTGTAATTAGATCCCACTTTATTGGGTTGTTGTAAGGATTAAA	0
TGAAGTAATTTCTGTAAAACATAATGACTGATACAAAGTAGAAAATAAGTAAATTTTTAA	0
TTTTCTTTCACTTTTGCACCAGCATACAGACATAGTATGTTTCCTCTTGACCAAACAGAA	0
CAGAATCAGATGTGTAATAATATAAGAGTGACTTAGCAGTTCTAGTTATTTACCTAATAG	0
AAATGAGTGCATATGTGTGCCAGAAGACATGTATAGGAATGTTCATAGCAGCATTGCTTG	0
TGATAGCCAAAAACTAGAAACACCCACAGATCTAACAACAGTAGAATGGATTAATAAATT	0
GTGGTATATTCATAAAATGCAATTTCATTCAACAACAGAAGCGAACACAGTACTGCTACA	0
CACACCACCACCAGGTAAAACTATGGCCCTCCAGCCGTCTGCTTTTTTTTGTAAATAATA	0
TTTTATTAGAATACAGCCACACCCATTTGTTCATGTATTGTCTATGGTTTCTATTACTAG	0
GCAGTGCTGAGTAGTTCACAGTTCTGACACACTATGGCCACAGCCTAAAATATTTATTAT	0
CTGGCCCTTATGAAGAGTTTGCTGGCCCCTACTCTAGATGAGTGTTAGCTGACTCAACAA	0
CTTCAGCAAAGTTGAAGGATTAGTATTAGCCAGGGGATGAGGATGTGGGGAGTGGGAAGG	0
ACTCCTAATAGATATGAGGTAATGAGAATGTTCTAGAGTTAGATAGTCATGATGGTTGGA	0
CAACTTTGAGAATATGCTAAAAACCATGAAATGGTATACCTTAAAATGATGAATTTTATG	0
GTATCTGAAATATAATGCAATTTTTAAAAGTTGGGTGGAAAAAAGCAGACATAAAACAAT	0
ACATATTGTGTGATTCTGTTTGTGTATAGTTCAGAAGCAGAGGCCAGGCATGGTGGCTCA	0
CACCCGTAATCCCAGCACTTTGGGAGGCCGAGGTGGGCCTCATCACTGGAGGTCAGGATG	0
TCAGCCCCACAAACATGGTGAAACCCTGTCTCTACTACAAATACAAAAATTGGCCTGGCA	0
TGGTGGCACGCGACTGTAATCCCAGTTACTCAGGAGGCTGAGGCAGGAGAATTGGTTGAA	0
CCTGGGAGGTGGAGGTTGTAGTGAGCCAAGATCGTGCCACTGCACTCCAGCCTGGGCAAC	0
AGAGCGAGACTCTGTCTCAAAAAAAAAAAAAAAAAAAAAAGCAGAAGCTAATCTAAGATG	0
TTAGAAGTCAGCATAGTGGCTATCTCTGCAAGGGCAAATAGCTGGAGAGCATAAGGGAGG	0
CTTCTGGGGTGCTGATCATGTTATAATTCTTGGTGTGGGTGATGTTTACATGGGTGAGTT	0
TACTTTGTAAAAATTATCAATTTTCTGTTTATGAATTGATACTTTATACACTAAAACAAA	0
AGCTTCTTTTTTTTTTTTTCTTTTGAGATGGAGTCTTGCTGTGTCGCCCCGGCTGGAGTG	0
CAGTGGCGCGATCTCGGCTTACTGCAAGTTCCGCCTCCCAGGTTCACGCCGTTCTCCTGC	0
CTCAGCCTCCTCAATAGCTGGGACTACAGGCGCCCACCACCACGCCCGGCTAATTTTTTG	0
TATTTTTAGTAGAGACGGTGTTTCACCATGATAGCCAGGATGGTCTCGATCTCCTGACCT	0
CGTGATCCACCCGCCTTGGCCTCCCAAAGTGCTGGGATTACAGGCGTGAGCCACTGCGCC	0
CGACCAAAAGCGTCTTTAAAAAAAATAAATAACAGGCTAGGCATGGTGGCCTATGCCTGT	0
AATCCCAACACTTGGGGAGGCCAAGGAGGGTAGATCACTTGAGCCCAGGAGTTCAAGACC	0
AGCTTGAGGAATATAGTGAAACCTCATCTCTACAAAAAATTTTAAAAATTAGCTGGGCAT	0
GGTGGCATATGTCTGTGGTCCTAGCTACTCGGGAAGCTGAGGCAGGAGGATCACCTGAAC	0
CTGGGAGGTCAAGGCTGCAGTGAGTCATGATTGTGTCACTGCACTCCAGGCCGGGCAACC	0
GAGTGAGACCCTTATTTCTCAAAAATACATAAAAATTAAGGCTCCCTTGGGAGAGAAGTC	0
CAGAGAATTCCCTCTTACTTTACATTTCTTATTGCTTAGCAAATTAACAACTATTTTGTA	0
AGCAATTCTGTGAAATCCAGTGTGGCTCTTTTCTTTTTTTTAGATGGAGTCTTGCTCTGT	0
CACCCACTCTAGAATGCAGTGGCGTGATCTCAGCTCACTGCAACCTCCACCTCCCAGGTT	0
CAAGCAATCCTCCCACCTCAGCCTCCCAAGTAGCTGGGACTGCAGGCACGCACCACCAAG	0
CCTGGCTAATTTTTGTATTTTTAGTAGAGAGGAGGTTTCACCATGATGGCCAAGCTGGTC	0
TCAACTCTTGACCTCAAGTGACCTGCCCACCTCAGCCTCCCAAAGTGCTGGGATTGCAGG	0
TGTGAGCCACTGCTCCTGGCCACCGGTAAATTGTGGCTCTTTCTTTAATGGCCTAGACAC	0
TCAACTGCACGTCATAATTAAAATTATGAGATATTTGAATACTCTTACCAAAAAAATCTA	0
AATCAGTGGTTTTCAAGTTATGTTTTTTACAAGATTAAGGTGATATTTTGTAAATTTCTA	0
CAAGAGGCCAAGTCCTTGCTTGCCTACTTTGATCAGGGTATCTCTTCTTTACGTATCTTC	0
TGTAGTTGAGTCCATAGTCTTGTGGCTTAAAAATATTTGAAGACTGGCCGGGCGTGGTAG	0
TTCACACCTGTAATCCCAGCAATTTGGGAGACTGAGGCAGGCAGATCACTTGAGGTTAGG	0
AGTTCCTGACCAGCCTGGCTAACATGGTGAAACCCCATCTCTACTAAAAATACAAAGAAA	0
AAAATTAGCCAGGCGTGATGGCGCATGCCTGTAATCCCAGGTACTTGGGAGGCTGAGGCA	0
GGAGAATCACTTGAACCCAGGAGGCGGAGGTTGCAGTGAGCTGAGGTCATGACACTGCAC	0
TCCAGCCTGGGCAACAGAGTGAGACTCTGTCTCAAAAAAAAGAAAAAAAGAAAAAGAAAT	0
ATATATTTGAAAAAATACATAATTTGAGTATATATATATTTGAAAATATATATATATTTG	0
AAGACCAATGAGCTTGATTATCCAGAGAGAGATCTTGGAAGGTTTTTCCCAAGACTAATT	0
TAGGAAGAATAGGAAAGGCAGATTAAATAAGATTAAACTGAAGTTCTGTGTTTACCCTTG	0
CAATCATCATTTAACTTTTTTATTTACCTCAATTAAGATAAACTCTTGCTGGGTATACTG	0
GCCCAGTCTGTAATCTCAGCACCTTGGGAGGCCCAGGCAGGAGGATTGCTTGAGGCTGGC	0
GTTTGAGACCTGCCTGGGCAATAGTGAGACCCTGTCTGCAGAATATTTTTTTTTTTTTTT	0
TTTTTTTTAAAGATAGCCTTCTATCTATATCTTCAGGCCAGTGAAATATGGGCTTTAAAA	0
AAGAATTCCTAGGCCGGGAGCGGTGGCTCATGCTTGTAATCCCAGCACTTTGGGAGGCTG	0
AGGCCGGCAGATCACGAGGTCAGGAGATCAAGAACACGGTGAAACCCCATCTCTACTAAA	0
AATACAAAAAATTAGCCGGGCATGGTGGCGGGCGCCTATAGTCCCACCTACTCAGAGAGG	0
CTGAGGCAGGAGAATGGCGTGAACCCGGGAGGCGGAGCTTGCAGTGAGCCGAGATCGCGC	0
CAGTGCACTCCAGCCTGGGTGACAGAACAAGACTCCATCTCAAAAAAAAAAAAAAAAAAA	0
AAAAAAAAATTCTTAATCTCTTTTCAAGTTGTTTAGCTTTTCTCCTTTTCTTACCAGGTG	0
TATGTGACTGCTGAGAGCCGCTTCAGCACCTTGGCAGAGCTTGTACACCATCACTCCACA	0
GTGGCTGATGGGCTGGTGACAACATTACACTACCCAGCACCCAAGTGTAATAAGCCTACA	0
GTCTATGGTGTGTCCCCCATCCACGACAAATGGGAAATGGAGCGAACAGATATTACCATG	0
AAGCACAAACTTGGGGGCGGTCAGTATGGAGAGGTTTACGTTGGCGTCTGGAAGAAATAC	0
AGCCTTACAGTTGCTGTGAAAACATTGAAGGTGGGTTGCTGAGAATTACAGTTTTCAGGC	0
ATCTTTTTCTTTTGTGCTCAATCACTTGGAAATATCAGCATGCCCTTCTTTAACTTTGGA	0
ACACTTTCCACCCACTAGTGCCAAGCACATCAGCAAATTGAGATGATTAACCCTAGTGCC	0
ATTGCTGACAATGCAGAGGTAGATTATTCACTGCAATGCAGTGAAACCCACATGTGGGAA	0
AGGTCTGTCTCTGGAGGCTGTTGATGTAGATCTTAGTGGGAGGTTAGAAGCAAATTAAAA	0
GTTATAAAAGCAAAATAAGCTCTTTTGCTTCCTGAGAACGACCCCTGCTGGACAGAATTC	0
TTGTCTGAGAGTCATGGGCCTCTTTCTTGTTCTGTCCTTTCTCTCCCTTGTTCTTGTTCC	0
TCCTGTCTCTTTGCAGTTAGATCACTTCTTAATATTAACAGAAATCTTTTTCGTAGTACT	0
ACTATATGTCTCCTTTAAACATCCCAGTATCAAATTATAAGGTTTTCACTCACTTGATTC	0
TCCCAGAGCCTCAGTAACTGTCTCTGGTGTATCACTTATAAGGGCTATTCTTTAGCTATT	0
AAGTAGTAGTCAGTTCTGTTTCTTAAGCATATTCTGAGTGTGAAGCAATATATAAGGCCT	0
TGCTCTCTAAGAAGATTATGATCTAAGCAAGAAGATAAGTATGTAAGCAGCTAAGTGCTC	0
TGTCTCGTCATTCAAAGCCTGAGATATCTGGAGAAGTAAACTATGAGAGAACTGAACTAT	0
CCAATACAGGGCTCCTGTGTTTCAGTTGATTATAGGACACGATTGCTGAATTTTGCTCCT	0
CCTGCTAATTTTTACTCCAGGGCATTTTTCTTTCTAAGTTGGACTTCTTAAAATAATAAT	0
TATTTCAGCTGGGCGTGGTGGCTCACACCTGTAATCCCAGCAATTTGGGGAGCTCAGGTG	0
GGCGAATCACCTGAGGTCAGGAGAGCATCCTGGCCAACATTGCAAAACCCCGTCTCTACT	0
AAAAATACAAAAAGTAGCCAGGCATGGTCGTGCATGCCTGTAATCCCAGCTACTTGGGAG	0
GCTGAGCCAGGAGAATCGCTTGAGCCCAGGAAGCGGAGGTTGCAGTGAGATCACACCACT	0
TCACCCCAACCTGGGTAACAGAGCGAGACCGTGTCTCAAAAAAATAAATTAAATTAAAAT	0
AATAATTATATCTTGTAATATGCTAAAATATTCAAAAGATAGTTTTTACTTTTAAAGCTG	0
AAGCTTTATGATTGTGAGATGAATGAAATGATTTTAAGTTGAGGGTTTGTCCCTCTCGTT	0
TTCTTCTTTCTTACCTTTCCCTTTTTCTAGGAAGATACCATGGAGGTAGAAGAATTCCTG	0
AAAGAAGCTGCAGTAATGAAGGAAATCAAGCATCCTAATCTGGTACAACTTTTAGGTGAG	0
GAACCTTGCCTGAACCATAGATTTCCTCCAAAAATGCTTGCCCTTTAACCCCTTGTTATC	0
TCCAAATGCTTTTTTTTTTTCTTTTTAAATATAGAGACAGGGTCTCGCTCTGTTGTCCAG	0
GCTGCTGTTGACGTGATACTTCCGCCTGGGCCTTTCAATATGTTGGGATTACAGGCATGA	0
GCCACCATGCCCCGCCTTTTTTCCTCCCCCAAACCTTTCTTTTTAGTCACCATGGTGGAA	0
GCTGCAGGTTTGAATCCACTTCAATAAATAGTTATTTTAATCAGTAGGTTCTGTGTTTAA	0
AAATAGCCCAAGAAACAGTGGCCTGGATTGATTTTGGTGTATAAAACTGCTCAGTTTGTA	0
CTAATTGCCCCAGATTCAAAGTTCAGAAGTGTTCAAAATGGTACTGAACCAAAAACTCAT	0
GAAATGTTTTTGCAAAATAAAGAGACATTAAACAAAGGACTGTTGAAAAGAAGCAAATTA	0
AAAACTGTGACCACACCCCTCAGTTTACCTTTACAAGCAGGAAATGCTTTATTATGTTAG	0
ATTGGCTTTTCACTGTTCAGGTCACAAAGAACTCTCTTACTAAGCCTTTTTCCTTTTTTA	0
AAATAGGGCCAGGTTTTTTTTTTTTTCTTTTTTTTGGGGGGGTGTGGGGGGTGTTTTTTT	0
TTGTTTGTTTTTTAAATACAGAGTCTTGCTCTGTCACCCTGGCTGGAGTGCAGTGGCATG	0
ATCCTGGCTCACTGCAACCTCCACCTCCCAGGTTCAAGCTATTCTCGTGCCTCAACGTGC	0
ATCACCACGCCCAGCTAATTTTTGTAGTAGAGACAGGGTTTTGCTATGTTGGACAGTCAA	0
GTCTTGAACTGCTGGGCTCAGGCGATCTGCCTGCCTCAGCCTCCCAAAGTGCTAGGATTA	0
CAGGCATGAGCCACTGCACCCGGCCTCTTGTTGGTTTTTTATAAGGAATCTGCCATATAT	0
CAGTGAAATCCTTGACTATGGAAATGATGAAAATCATTTTGCAAAGCAGTATTGCAGGTG	0
GGGCTCACATAGTCTTCAGCTTGTGCACAATTGCTATTACTTTTGAATAAGTATTGTTAG	0
CCTGCAGTTGAGGAGGAGAATCATGGGCCATGTGCAAAACTCTAGACATGTTGGTTTTCT	0
TGGCCCCTTATAGAATTAATACAGGTAACTCTGCTTTTGCTCAAATAGACAAATACTCAG	0
AGGCATATGAATTCCCAGAGAACAATACAGTGAAAGCAAGGACTCCCTTATAAACCAGCT	0
TCTTAGTTTTTGCTTATTAATTTCAGAGAACGTGGTGGTAAGAAGGGAAAAGATTATTGC	0
CGAACTAGACCTGAAAAATTGTCAAATTATTCTTGGCCAAAGTGGTTTGGAGTGTTTGAA	0
TGTACACTAATAAAAACAAGCACTATTGTTCAACTTTTAGGTGTGTGTACTTTGGAGCCA	0
CCATTTTACATTGTGACTGAATACATGCCATACGGGAATTTGCTGGATTACCTCCGAGAA	0
TGCAACCGAGAAGAGGTGACTGCAGTTGTGCTGCTCTACATGGCCACTCAGATTTCTTCT	0
GCAATGGAGTACTTAGAGAAGAAGAATTTCATCCATAGGTGTGTAAAACTTACCTCTGAC	0
CAACCATGAAGCCATCTTGCTTGACATGCAGATAAAAGGAAGAATGTGAGAACCTTCCCA	0
GAAAATTTCAGATGATTCAAGAAAGTAATTTTGTATTTCACAGGGCCCATTATAATGTCA	0
CTTCTAACTTGTAAACCTACTGTACTCTGATTAAAGTATTAATAAGGGGCCTTTGCTATT	0
CTCAAACCTGAGAACTCTCTTAAAAAAAAATTGCAATAGTGATGGGGTCTTGCTATGTTG	0
ACCAGGCTGGTCTCAAACTACTGGCCTCAAGTGATCTTCCCATCTTAGCCTTCCAAAGTG	0
CTGGGATTATAGGTGTGAGCCACCATGCCTGGCCAGAGAGCTCTCTTTATTTTGCCAGCA	0
CTGTATCCAAGATCCTTTTTCACCATCTAGTGGCTTTTTTTTTTTTTCCTTCTTGAGACA	0
GGCTGGCTCCATCGCCCAGGCTGGAATGCAGTGATGCGATCTTAGCTTACTGCACCCTCA	0
GCCTCCTGGGCTCAAGCCATCCTCCCACCTCAGCCTCCTGAGTAGCTGGGATTACGGGAA	0
TATGCCACCATGCCCGGCTAAGTGTTTTTTTATGGTTTTTTTTTGTTTGTTTTGTTTTTT	0
GTTTTTTTTTTGTAGACTGGGTTTCGCCATGTTGCCCCGGCTGGTCCTGAACTCTTGAGC	0
TCAGGAGATACACCCACCTTGGCCTCCCAAAGTGCTAGGATTACAGGCGTGAGCCACCAC	0
ACCTGGCCTAGTGGCTGAATTTTTAAAATAGTTTTCTGCATTAGTAAATAACTTAGTCTT	0
GTAGAAAAGCATCTATTGCTCACCTATCCCAGTGTACTTATAAATAGGGACCCATTTTAT	0
AAAGCCTGCTTTATTCCGCATCTTGATGAGTGCTCTACAGTGACATATCATTAGTGGCTT	0
TCTAAGGTGTTAGTGATTATCAGAAGATACTACCATATTTGTCAGCACTTACTTAACTCT	0
GCCTATAACACAAAACCAAGAATAGAGTGTTCATGACCATTTTCCTCACCATCTGAATGG	0
AATCACATTAGGGTTCTCTTTCCCACAGAGATCTTGCAGCTCGTAACTGCCTAGTGGGAG	0
AAAACCATGTGGTAAAAGTGGCTGACTTTGGCTTAAGTAGATTGATGACTGGAGACACTT	0
ATACTGCTCATGCTGGAGCCAAATTTCCTATTAAGTGGACAGCACCAGAGAGTCTTGCCT	0
ACAATACCTTCTCAATTAAATCTGACGTCTGGGGTAAGGTTGAAAGGGACTTTTTTCTGT	0
GTCATTTTATTTTTTTTTTTATAAATGCCTTGATTCTTTAGAGCTTCTCTTACGATGTTC	0
AGTATCCTCTACCTTTACCTGCCATTCTTCTTCAGTTATTCAGCAAGCATTTGTTAAATA	0
CCTCCTATCTGCCAGGACTGTGTTAAGAACTTTGCATAAACAGAAGTATAGGCCTGGTGT	0
GGTGGCTCACGTTTGTAATTACAGCACTTTGGGCCGAGATGGGTGGATCACTTGAGGTCA	0
AGAGTTCGAGACCAGCCTGGCCAACATGGTGAACTCCCATCTCTACTAACTACAAAAATT	0
AGCCAGGCGTGGTGGCATGCGCCAGTAATCCCAGCTATTCAAGAGGCTGAAGGCTGAGGC	0
AGGGGAGTTGCTTGAGCCTGGAGGGCAGAGGTTGCAGTGAGCCAAGATGGCGCCACTGCA	0
CTCCAGCCTGGGCAATAGAGCGAGACTCTGTCTAAAAAGAAAAAAAAAAAAAAAAGTATA	0
AAGAAGAAAGTTTAGGGCCAGGCACAGTGGCTCATGCCTGTAATCCCAGCACTTTGGGAG	0
GCCGAGGCAGGTGGACAACCTGAGGTCAGGAGTTTGAGACCAGCCTGACCAACATGGAAA	0
AACCCTGTGTCTACTAAAAATACAAAATTAGCTGGGTGTGGTGATGCATGCCTGTAATCC	0
CAGCTACTTGGGAGGCTGAGGTAGGAGAATCACTTGAACCCGGGAGGTGGAGGTTGCGGT	0
GAGCTGAGATCACACCATTGTACTCCAGCCTGGGCAACAAGAACAAAACTCTGTCTCAAA	0
CAAAAAAAAAAAAGAAAGAAGAAAGTTTTAAAAAAGAAGTCCCTGCCTTCAGAGAGCTCA	0
CAGTCTAGATCTCTTATTGCATTGGAGTGCTAATGATCCTCCCTCTGTAAAGCATCCTAT	0
TTCCACATTAGGTTTTTTGTTTTTATTTTTGAGACAGAGCCTTGCTCTGTTGTCCAGGCT	0
GGAGTGCAGTGGCACAATCTCAGCTCACTGCAACCTCCCATCTCCCGGGTTCAAGCGATT	0
CTCCTGCCTCAGCCTCCAGAGTTGCTGGGACTACAGGCATGCATCACCATGCCCGGCTAA	0
TTTTTGTCATAGTAGTAGAGATGAGGTTTTGCCATGTTGGCCAGGCTGGTCTCGAACTCC	0
TGACCTCAAATGATCCACCTGCCTTGGCCTCCCAAAGTGTTGGGATTACAGGCATGAGCC	0
ACTGTGCTCAGCCTCACATTAGGTTTTATCACTCATTTGCAGAGTACTGTGACACAGAGC	0
TTTTTTTTTTTTCGAGGGAAGTGTGATGAGGTTTCCTCTAGAATTTGTCCTAATTGATCT	0
GGTTTCTACTGCTCTGAGAGGTAATATGATTTGGTTGAAGCTTAGTAGACTGAACAATCT	0
GGAAATTTGGATTGTGGACCAATAGAAATAGTCATAGGATTCTAAGTCATTTTTTACTGG	0
AAATCTCAAACTCAAATAACTGAGACAAAATCAAACAAATTTTTTTCTGCTCTGAATTTT	0
ATCTGATTTTAAATGAATCCATTTTTATTTTACTCCTCTTGTATTAGCTGACTTTAAAAC	0
TGTTATGCTTCTTAGATACAGTGGTTCTCCTTTATCCTCAGGAGAATACATTCTAAGACC	0
CCCCCCTTGGATGCCTGAAACCAAGGATAGTGTCAAGCCCTGGATATATAATCTTTTTTT	0
GATCTGATAACCGAGAGGTCTTCTCAGTGACTAAGGGGTGGGTAGCATCTACGGTGTGGA	0
TATGTTGAGTAAAAGGATGATTTATGTGCGAGGCGGGAAGGAGAAGCATGGCTTGAGAGT	0
TCATCATGCAACTCAAGGCAGCATGCAATTTAAAACTTTAGAATTGTTTATTTCTGGAAT	0
TTTCTATTTAATATTTTTGGACCTTGGTTGACTGTGAGTAGCTGAAACTGTGGGAAGTGA	0
AACCATGGATAAGGGGTGACTACTGTATATCAAAAACTTTTCTAAGAATAGTTGGATTAT	0
GCCTCAGACTTCTTAAATGGTCATAGTTTATTTTCCCTCATTACAGTAAAGGAAATCTAA	0
ATAAAAATTGGGAAATTTAAATAAAACTGTCTTGAGATTATCTGCAGCATTCCTGTTGCA	0
AATATTTTAGAAGGACAAATCATGCTGTAAGAATTGATAAAAGAGTATATTATATATTAA	0
TGTTGTTGTAACAGTGTGTGAATGTTACCTAAAATATGAAAGAGAATCACCTAATTATGT	0
AAAATAAATAATCGGAGAAGAAACACTAAGTGCTTTTTTTAATTCCTTATGCAGCTTTTG	0
GGGTATTGTTGTGGGAAATTGCTACCTATGGAATGTCACCATATCCAGGTATTGACCTGT	0
CTCAGGTCTATGACCTACTAGAAAAAGGATATCGAATGGAACAGCCTGAGGGATGCCCCC	0
CTAAGGTTTATGAACTTATGAGAGCATGTGAGTATTTTTGCATGTTTTAATTTTGAAGGC	0
ATAAGCTAGCAGTTCAGAATAGTTAACAAAATTAGAAACATTTCTCCTCTCAGTGTTGTT	0
AGATTGAATCCAGCCTCATGACATTTAAAGAGTTTATCATTGATCAGCCAGTTGTCATAT	0
CATATACCATTGAATCTTATTGGAATCCTAAGCATAGTTGTTATGGCCCAAATATTGACC	0
CAGTTTCTCAGAGACATTTGCATATTTAATAAGATAAGAAATTGAGTTTAGAGATTAAGG	0
TGGGGAGGGCCGTTTTCAACTAGATAAAAATGATTGCTAAAGACTATGAAGAATGCATAA	0
AAATAACCTCTGTGTAGATAAACAGAAGCATCCGATTGCTTGCAGATGAAAAAGTAGGAA	0
AGTGAATAGTGGATTAAATTGCAGGGTTTTGTTTGTTTGTTTATTTGTGTTGTTGTTTTT	0
CAAACACTCTTGCTTTGTTGCCCAGGCTGGAGTGCAGTGACGTGATTTCGGCTCAGTGAC	0
GTGATTTCGGCTCACTGAAACCTCTACCTCATGGGTTCAAGTGATTCTCATGCCTCAGCC	0
CCTCAGTAGCTGGAACCACAGGCACGCACACCATGCCCAGCTAATTTTTTTTTTTTTGAG	0
ACGGACTCTCACTATGTTGCCCATGCTGGAGTGCAGTGGCACAATCTTTGCAACCTCCGT	0
CCCCCAGGTTCAAGCGATTCTCCTGCCTCAGCCTCCCAAGTTGCTGGGATTACAGGCACC	0
TGCCACCACGCCTGGCTAATTTTTGTATTTTTGGTAGAGATGGGGTTTTGGCATGTTGGC	0
CAGGCTGGTCTTGAACTCCTAACCTCAAGTGATGCGCCCGCCTTAGCCTCCCAAAGTGCT	0
GGGATTACAGGCATGAGCCACCACGCCCGGCCTAATTTTTGTATTTTTATTTATTTATTT	0
ATTTATTTTTTGAGACGGAGTCTCGCTCTGTCGCCCAGGCTGGAGTGCAGTGGCGCGATC	0
TCGGCTCACTGCAAGCTCCACCTCTCGGGTTGATGCCATTCTCCTGCCTCAGCCTCCTGA	0
GTAGCTGGGACTATAGGCGCCGGCCGCCACCACGCCCGGCTAATTTTTTTTGCATTTTTT	0
AGTAGAGACGGGGTTTCACCGTGTTAGCCAGGATGGTCTCCATCTCCTGACCTCGTGATC	0
CGCCTGCCTCGGCCTCCCAAAGTGCTGGGATTACAGGCTTGAGCCACAGCACCCGGCCTG	0
TACTTTTAGTAGAGACAAGGTTTCACCATGTTGGCCAGGCTGGTCTCGAACTCCTGGTCT	0
CAAGTGATCTGCCCGACTCAGTCTCCCAAAATGCTGGGATTACAGATGTGGGCCACCAGG	0
CCTGGTCCTAATTGCAGTTGTGTTTGAACATAAGTCTGTGTTGTTTCCTCATTGAACATT	0
GACGTTCTCTGTTGCACTTTGTCAAAAATGAACTCTGAGATCCTCCTTTTTGATATCCTT	0
TTATATTTCTGAATGTATACAGTTGATTATATGGTTAGGCTGAGTTTGAAGACAGGTTTT	0
ACTTCTTTTATTTTCAAGTGGAAGAAAACTTGCCATTTTCTAAAACATCTCCTTGTTTCT	0
CCTCATCCTTTTATTAGAGGGAATAGGAGCTGAGGCTAAATCGAAGCACCAGCCTTAGAA	0
AGTGGGTTAATGGCCAGGTGCAGTGGCTCACACCTGTAATTCTAGCAGTTTGGGAGGCCG	0
AAGTGAGCAGATTGCTTGAGCTCAGGAGTTCAAAAGCAACCTGAGCAATGTGGCAAAATC	0
CCATCTACATAAAAAATACAGTAGCTTGAGATCGCTGTGTGTGCTCACTTTGGCTGGGTG	0
CAGTGGCTCAAGCCTGTAATCCCAGCGCTTTGGGAGGCTGAGGCGGGTGGATCACCTGAG	0
GTCAGGGGTTCGAGACCAGCATGGCCAACATGGCGAAACCCCTGTCTACTAAAAATACAA	0
AAATTAGCCGGACGTGGTGGCGTGCGCCTGTAGCCCCAGCAAATCGTGAGGCTGAGGCTG	0
GAGAATCACTTGAACCCAGGAGGCAGAGGTTGCAGTGAACCGAGATCGCGCCACTGCACT	0
CCAGCCTGGGTGACAGAGTTAGATTCCGTCTCAAAAAAAAAAAAAAAATTAGCTGGGCGT	0
GGTGTTGCACACCCATAGTCCCAGCTACTTGGGGAGCTGAGGCAGGAGGATTGTTTGAAC	0
CCAGGAGGTCAAGGCTGCAGTGAGTTGAGATCATGCCAGCTGCACTCCAGCCTGGGTGAC	0
AAAGCAAGACCCTGTCTCAAAGAAAAAGAAAAAAGGAATTTAGAAAGTGGGTTCATTATA	0
CCTCTGAGTCTAGAGCTGAGAAGTGGCTATGTTGCTATCATTGTGAACATGCTGTAACTG	0
TACTTTAATAAGTGTGCATCATGATGCATAGAACTCATTATTAGATACACCACTGGATAT	0
TGAATTTCTGCAAGGAGTTTTTAATATTTTTTCTTCTGTTACATAGGCTGGAAGTGGAGC	0
CCTGCCGATAGGCCCTCTTTTGCTGAAACACACCAAGCTTTTGAAACCATGTTCCATGAC	0
TCCAGCATTTCTGAAGGTGAGAATCTGTTGGATTTACTGTTGGTGACTAATTCTGGGTAG	0
TGGTGGTGGTGGTGATAATGGTAATTACATTTCAAAAATGATCAACTTTTGTGGAGTTTG	0
AGACTCTGTTTCAACTTTTAACTACAAGGACATTGCATCAGAGTATAGTTTATAATAGTG	0
AGAAATTATGAACAACTTATATATCTAGTGGACTGTAAATTATTACAACCATATAGCTGA	0
ATATTTAAAATGATATTCATATATATACTTTTTTTTTTTTGAGATGGAGTCTCACTCTAT	0
CACCCAGGCTGGAGTGCAGTGGTGCGATGTCAGCTCACTGCAACCTCCACCTCCCAAGTT	0
CAAGCAATTCTTGTGCCTCAGCCTCCTGAGTAGCTGGGATTGCAGGCACCTGCTACCACA	0
CCTGGCTAATTTTTGTTATTTTTAGTAGAGATGGGGTTTCGCCATGTTGGCCAGACTGCT	0
CTCGAACTCTTAACCTTAAGTGATCCACCCACTTCAGCCTCCCAAAGTGCTGGGATTACA	0
TGTGTGAGCCACAGCGCCCGGCCTTCTTGGATATATTGACATGGAAAGTAGTTAAAGGTT	0
AACTTTAACTTAGTAAACGAGGATATCCATATGTCCAATAACCATGTTTAACATTACTCA	0
TCATAGAGAAATACAAAATAAAACCACACTGAGATACCAATCCACAGCCTACCAAAAAGG	0
CTAAAATTAAAATCAGGCTTGGCAGGCACAGCAGCTCACACCTGCAATCCCAGCACTTTG	0
GGAGGCTGAGGTAGGTGGATCAGTTGGGGTCAGCAGTTGGAGACTAGCGTGGCCAACATG	0
GTGAAACCCCGTCTCTACTAAAAATACAAAAACTAGCCAGGCGTGATGGCAGGCGCCTGT	0
AATCCCAGCTACTTGGGAGGCTGAGGCAGGAGAATCACTTGAACCCGGGAGACGGAAGTT	0
GCAGTGAGCTGAGATCGCACCTCTGCACTTTAGCCTGGGCAACAGAGCAAGACTCCCTGT	0
CAAAAAAAAAAAAAAAAAAAAAAGACTGAGCACTGTGGTTCACACCTGTAATCCCAGCAC	0
TTTGGGAGGCTGAGGCGGGTGGATCACAAGTTCCGGAGTTCGAGACCAGCCTGGCCAACA	0
TGGTGAAACCCCATCTCTACTGAAAATACAAAGAATAGCTGGGTGTGGTGGCGGGCTCCT	0
GTAATCCCAGCTATTTGGGAGGCTGAGACAGGAGAATCGTTTGAACATCGGAGGCAGAGG	0
TTGCAGTGTGCTGAGATCACGCCATTGCACTCCAGCCTGGGCAACAGGGTGAGACTCCAT	0
CTGCAAAAAAAAAAAAAAAAAAAAGCCAAAAATAATAACATCAAATTTTAGCAAGCATGC	0
AGAGTAACCACAGCTTTCATGCAAAATAGTATCGCTATTTGGGGACAGGTTGGCAGGGCC	0
TAATAAACCTGAATACACGTATACCCTGTGATCCACCAGTTCTCCTACATTGTGCCAATC	0
AGACGTGCATAACATTGTGAACCAAAAGACACAGAGCAGGATGATGCTAGCAACGTATTC	0
ATAGTAACTCCAAACTGGAAACAACCTAAACATCCATCAAGAGGAGAACAGGTGGATTGT	0
GGTATATTCACACGTTGGCATGCTACACAGCAATGAGAACCCCTGCCACATGCAGCAGCG	0
TGGACGAATCTACACACATGATACTGGGCGAAAGAAGCCAGACAAAAGAGTACATACTTT	0
ATGATTCCGTGTATGTATTTTAGTACTCTACTTGCCAGTTCTTTCTCAGTTGTGTGCCTT	0
TTCTGAAAAGAACTCCCTTTTTCTGCTATGAAATTGTTCTTTTTATTGGTCCCCTTGTCT	0
TCCTCACAGAGGTAGCTGAGGAGCTTGGGAGAGCCGCCTCCTCGTCATCTGTTGTTCCAT	0
ACCTGCCCCGGCTACCTATACTTCCTTCCAAGACTCGGACACTGAAGAAACAGGTGGAGA	0
[truncated: 358,248 more rows]
